# Supplementary material for: Characterization of RNA Editing in Oxidative and Glycolytic Skeletal Muscles of Yak
Source: Biology (Basel). 2026 Jan 2;15(1):97. doi: 10.3390/biology15010097 (PMC12784926; doi:10.3390/biology15010097)
Supplement: Supplementary file 1 [file biology-15-00097-s001.zip]

Archive with 10 entries (10 files):
- Figure S1.tif
- Figure S2.tif
- Table S1.xlsx
- Table S2.xlsx
- Table S3.xlsx
- Table S4.xlsx
- Table S5.xlsx
- Table S6.xlsx
- Table S7.xlsx
- Table S8.xlsx
