# Supplementary material for: Characterization of RNA Editing in Oxidative and Glycolytic Skeletal Muscles of Yak
Source: Biology (Basel). 2026 Jan 2;15(1):97. doi: 10.3390/biology15010097 (PMC12784926; doi:10.3390/biology15010097)
Supplement: Supplementary file 1 [file biology-15-00097-s001.zip › Table S1.xlsx]

## Sheet: Sheet1
Table S1: Primers used in the Sanger sequencing
RNA editing sites	Primer sequences(5'-3')	Tm (℃)
1-37203516-F	GATGACAGCGGTGGAACATC	58°C
1-37203516-R	CTGCGACACGGTCATCGTT
19-38144902-F	AGCTACTCCCAAGACAAGGAG	58°C
19-38144902-R	GCCTTGGGGAACATGCACTC
