# Supplementary material for: Characterization of RNA Editing in Oxidative and Glycolytic Skeletal Muscles of Yak
Source: Biology (Basel). 2026 Jan 2;15(1):97. doi: 10.3390/biology15010097 (PMC12784926; doi:10.3390/biology15010097)
Supplement: Supplementary file 1 [file biology-15-00097-s001.zip › Table S2.xlsx]

## Sheet: Sheet1
Table S1: RNA editing sites in yak skeletal muscles composed of different fiber types
Region	Position	AllSubs	BK1	BK2	BK3	TET1	TET2	TET3
1	103391068	GT	0	0.65	0	0	0.45	0
1	103778229	GA	0.38	0	0	0.55	0	0
1	104244452	GA	0.45	0.6	0.43	0	0.55	0.46
1	104246301	AG	0	0.09	0.16	0	0	0.1
1	104471972	AG	0	0	0	0.63	0.29	0
1	104474103	CT	0	0	0	0.59	0.6	0
1	104474104	TG	0	0	0	0.6	0.6	0
1	104474684	AG	0	0	0	0.67	0.5	0
1	104474707	TC	0	0	0	0.74	1	0
1	104482369	CT	0	0	0	0.33	0.27	0
1	104483101	AG	0	0	0	0.42	0.4	0
1	104483373	AG	0	0	0	0.2	0.4	0
1	104499294	TG	0	0	0	0.53	0.75	0
1	104510762	GA	0	0	0	0.48	0.56	0
1	104512774	AG	0	0	0	0.5	0.46	0
1	104516635	AG	0	0	0	0.65	0.32	0
1	104524812	CT	0	0	0	0.57	0.64	0
1	104524812	GA	1	0.98	1	0	0	1
1	104524818	AG	1	1	0.98	0	0	1
1	104556278	TC	0	0	0	0.58	0.3	0
1	104829266	CT	0	0.31	0	0	0.37	0
1	105490842	TC	0	0.4	0.48	0	0.41	0.62
1	105513819	AC	0	0.36	0.92	0	0.3	0
1	105560460	TC	0	0.39	0.48	0	0	0.62
1	105722204	CG	0	0	0.7	0.3	0	0
1	105819166	AG	1	0	0	1	0	0
1	113512707	CT	0	0.94	1	0	0	0
1	114327951	GA	0	0.56	0	0	0.36	0
1	115547730	CT	0	0	1	0	0	1
1	115764144	CT	0	0	0.38	0	0	0.5
1	115783492	AG	0	0	0.67	0	0.69	0.36
1	115783843	AG	0	0	0.23	0	0.67	0.62
1	115784262	GC	0	0	0	0	0.5	0.67
1	115789923	GA	0	0.35	0.5	0	0.54	0.43
1	115795336	CT	0	0.38	0.43	0	0.44	0.47
1	115835643	GT	0	0	0	0	0.5	0.5
1	115879929	CT	0	0	0	0	0.51	0.4
1	115957728	CG	0	0	0	0	0.55	0.3
1	116003307	AG	0	0	0	0.15	0.11	0.3
1	116036691	GT	0	0	0	0.11	0.24	0
1	116057267	AG	0	0	0	0.47	0.47	0
1	116057296	GT	0	0	0	0.39	0.44	0
1	116057297	TA	0	0	0	0.38	0.43	0
1	116058952	TC	0	0	0	0.53	0.57	0
1	116060013	CG	0	0.9	0	0.51	0.48	0
1	116098141	AG	0	0	0	0	0.49	0.48
1	116104508	AT	0.69	0	0	0.45	0	0
1	116104718	AG	0	0	0	0	0.58	0.42
1	116108108	TC	0	1	0	0	1	0.71
1	116111123	CT	0	0.36	0	0.48	0.48	0.57
1	116111132	TC	0	0.29	0	0.47	0.49	0.57
1	116112949	AG	0	0.39	0.23	0.51	0.56	0.75
1	116134141	TC	0	0	0	0	0.55	0.45
1	116143311	AG	0	0.46	0.38	0	0.56	0.59
1	116144220	GA	0	0.53	0	0	0.51	0
1	116145052	TG	0	0.34	0.61	0	0.55	0.57
1	116223569	TG	1	1	1	0	0	0
1	116373909	GT	0	0	0	0.41	0.5	0
1	116509924	AC	0	0	0.59	0	0	0.44
1	116510029	TC	0	0	0.73	0	0	0.59
1	118521987	AG	0	0.55	0	0	0.48	0
1	118573285	AG	0	0.09	0.08	0	0	0
1	118574167	AG	0.14	0.15	0.19	0.12	0.08	0.11
1	118574177	AG	0.2	0.09	0.2	0.24	0.1	0.17
1	118574181	AG	0	0	0.06	0	0	0.08
1	118745039	CT	0	1	1	1	0	1
1	120226848	TC	0.5	0	0	0.47	0	0
1	120955189	CT	0	0.33	0	0	0.3	0.5
1	120956242	CT	0	0.44	0.37	0	0.42	0.53
1	120959896	AG	0	0	0.46	0	0	0.52
1	120959947	AG	0.31	0.38	0.27	0.24	0.16	0.42
1	120959949	AG	0	0.08	0	0.05	0	0
1	121635926	CT	0.36	0	0	0.38	0.64	0
1	121762826	GA	0	0	0.68	0	0	0.47
1	125144052	TC	0.55	0	0.53	0.57	0	0.43
1	125147200	AG	0.58	0	0.47	0.52	0	0.44
1	125573622	TC	0	0	0.61	0	0.28	0
1	125579318	AC	0	0	0.44	0	0	0.37
1	125587865	GA	0	0	0.44	0	0	0.63
1	125601659	CA	0	0.76	0	0	0.63	0
1	125618089	TC	0.59	0	0	0.57	0	0
1	125620341	GA	0.56	0.45	0	0.47	0.46	0
1	125641208	AG	0	0	0.39	0	0	0.28
1	125647084	TG	0.6	0	0	0.49	0	0
1	125665691	GA	0.56	0.57	0	0.43	0.53	0
1	125676866	CT	0.6	0.44	0	0.46	0.44	0
1	125678893	AG	0.25	0.14	0	0.07	0	0
1	125678898	AG	0.33	0	0.12	0.05	0	0.1
1	125680970	CG	0.66	0.56	0	0.51	0.5	0
1	125683224	AG	0.32	0	0	0.54	0	0
1	125688568	CT	0.4	0.42	0	0.43	0.47	0
1	125699377	CT	0.64	0.36	0	0.41	0.47	0
1	125705081	GA	0.56	0.54	0	0.53	0.48	0
1	125718176	GA	0	0	0.57	0	0	0.36
1	125723756	AG	0.09	0	0.06	0	0	0.06
1	125723773	AG	0	0.05	0	0	0	0.08
1	125733448	CG	0.42	0	0	0.56	0	0
1	125735579	AG	0.06	0.06	0.05	0.06	0	0
1	125735610	AG	0	0	0.08	0	0	0.07
1	125738740	CT	0.42	0	0	0.53	0	0
1	125751645	CT	0.54	0	0	0.54	0	0
1	125752197	GA	0.45	0	0	0.48	0	0
1	125757906	GA	0.52	0	0	0.47	0	0
1	125766401	GC	0.71	0.48	0	0.58	0.52	0
1	125771827	AG	0.08	0.31	0.13	0	0.05	0
1	125771832	AG	0.12	0.23	0.12	0	0	0
1	125771845	AG	0.1	0.43	0.14	0.08	0.09	0
1	125771872	AG	0.17	0.39	0	0	0	0.11
1	125776821	TC	0.56	0.45	0	0.53	0.47	0
1	125777576	AC	0.54	0	0	0.49	0	0
1	125778518	GA	0.44	0.4	0	0.47	0.48	0
1	125781323	TC	0	0.5	0	0	0.46	0
1	125784642	AT	0.36	0.48	0	0.59	0.37	0
1	127814788	CT	0	0	0.56	0	0	0.56
1	127815027	GA	0	0	0.48	0	0	0.54
1	127815401	CT	0	0	0.49	0	0	0.58
1	127815488	AT	0	0	0.59	0	0	0.48
1	127946653	AG	0	0	0.67	0	0	0.61
1	127947294	CT	0	0	0.67	0	0	0.4
1	127947379	CT	0	0	0.5	0	0	0.33
1	127955033	TG	0	0	0.53	0	0	0.58
1	127956454	AG	0	0	0.56	0	0	0.35
1	127957072	TC	0	0	1	0	0	1
1	127957097	TC	0	0	0.27	0	0	0.33
1	127989121	CT	0	0	0.45	0	0	0.54
1	128013939	AC	0	0	0.47	0	0	0.5
1	128013962	CT	0	0	0.46	0	0	0.54
1	128014025	AG	0	0	0.48	0	0	0.53
1	128043725	AG	0	0	1	0	0	1
1	128131996	AG	0	0	1	0	0	1
1	128132900	CA	0	0	0.6	0	0	0.42
1	128133721	AG	0	0	0.52	0	0	0.57
1	128137102	GA	0	0	0.57	0	0	0.6
1	128171767	GA	0	0	0.69	0	0	0.4
1	128171963	GA	0	0	1	0	0	1
1	128178204	CT	0	0	0.53	0	0	0.6
1	128178611	AG	0	0	0.44	0	0	0.38
1	128178773	GA	0	0	0.36	0	0	0.45
1	128178847	AG	0	0	0.56	0	0	0.27
1	128179216	TC	0	0	0.55	0	0	0.62
1	128189383	CT	0	0	0.46	0	0	0.54
1	128189397	GA	0	0	0.43	0	0	0.46
1	128220124	GA	0	0	0.23	0	0	0.38
1	128943586	CT	0	0	1	0	0	1
1	129207559	CT	1	0.46	0.99	1	0.5	1
1	129747350	TG	0.53	0.55	0.6	0.17	0	0.5
1	129772953	AG	0	0	0	0.39	0.53	0
1	129776946	GA	0	0.3	0	0.5	0	0
1	129779831	CA	0	0	0	0.31	0.73	0.4
1	129788723	AG	0	0.7	0	0.54	0.62	0
1	129795341	GA	0	0.42	0	0.62	0.3	0
1	129798184	CG	0	0.6	0	0.47	0.5	0
1	129807180	TC	0.58	0.58	0	0.35	0.56	0
1	129807489	TC	0	0.6	0	0.55	0.75	0
1	129810135	TC	0	0.61	0	0	0.5	0
1	129813508	CG	0.21	0.55	0	0.63	0.48	0
1	129983085	CT	1	1	0.57	0	1	0.73
1	130124978	CT	0	0.61	1	0	0.5	1
1	130125028	CT	0.53	0.28	0	0.29	0.36	0
1	130125100	CT	0.39	0.27	0	0	0.29	0
1	130126691	CT	0	0.52	1	0	0.33	1
1	133132802	TC	0	1	0	0	1	0
1	133136594	GA	0	1	0	0	1	0
1	137063423	TC	0	0.33	1	0	0	0
1	137063585	CG	0	0.5	1	0	0	1
1	138223969	AG	0	0	0	0.33	1	0
1	138328671	GA	0	0	0.41	0	0	0.52
1	138331824	AG	0	0	0.49	0	0	0.59
1	138896687	GA	0	0.43	0.43	0	0.47	0.51
1	138896959	GA	0.08	0	0.13	0	0	0.08
1	139482087	GC	0	0.4	0	0.52	0.9	0.7
1	142231016	TG	0.35	0	0	0.52	0	0
1	142231017	AT	0.37	0	0	0.58	0	0
1	142231019	AG	0.37	0	0	0.55	0	0
1	142424940	AC	0	0	0.45	0	1	0.29
1	142425192	TC	0	1	0.5	0	0	0.37
1	142425417	TC	0	0	0.54	0	1	0.62
1	142425570	TC	0	0	0.43	0	1	0.59
1	142426482	GA	0	0	0.5	0	1	0
1	142426799	CT	0	0	0.75	0	0	0.59
1	142437830	CT	0.29	0	0	0.42	0	0
1	142710604	AG	0	0.67	0.65	0	0.4	0.22
1	143697361	AG	0.98	0.97	0.99	1	0.98	0.99
1	143697438	TC	0.95	0.95	0.96	0.96	0.99	0.94
1	14403999	GA	0	0.59	0	0	0.47	0
1	144373591	TG	0	0	0	0.43	0.45	0
1	144400471	GT	0	0	0	0.71	0.32	0
1	144864392	GA	0	0	0.51	0	0	0.5
1	146860765	TG	0	0.48	0	0	0.45	0
1	148052229	AG	1	0.54	0	1	0.48	0
1	148052238	TC	1	0.58	0	1	0.47	0
1	148065849	GC	1	0	0	1	0	0
1	149094491	TC	1	0	0	1	0	0
1	149188568	GT	0.55	1	0.57	0.57	1	0.48
1	149188572	CA	0.43	0	0	0.43	0	0
1	149413837	CG	0.77	0	0	0.56	0	0
1	149440467	AG	0	0	0	1	1	0
1	15065810	AT	0	0.39	0	0	0.68	0
1	150852823	GA	0	0.75	0	0	0.73	0
1	151340049	TC	0.63	0.54	0	0.56	0.29	0
1	151340078	TG	0.69	0.64	0	0.53	0.5	0
1	151340299	AT	0	0	0	0.67	0.5	0
1	151386034	TC	0	0	0	0.55	0.5	0
1	151405641	AG	0	0	0	0.33	0.45	0
1	151406508	TC	0	0	0	0.64	0.5	0
1	151412056	GA	0	0	0	0.31	0.3	0
1	151722806	CT	0	0.53	0	0	0.55	0
1	151741666	CT	0.41	0	0	0.49	0	0
1	151741668	GT	0.43	0	0	0.46	0	0
1	151745055	AC	0	0.48	0	0	0.53	0
1	151749899	AT	0.55	0	0	0.33	0	0
1	151755456	GA	0.38	0	0	0.61	0	0
1	151972390	TC	0.48	0	1	0.65	0	1
1	155455600	CG	0.46	0.85	0	0.55	0	0
1	155462210	CT	0.36	0.55	0	0.55	0.75	0
1	155462225	AG	0.33	0.47	0	0.5	0	0
1	155462236	AT	0.33	0.42	0	0.5	0.73	0
1	155462360	GA	0	0.45	0	0.82	0	0
1	155463434	AG	0.9	0.88	0.6	0.73	0	0
1	155463453	AG	0.91	0.88	0.67	0.75	0	0
1	155463931	AG	0.83	0.73	0	0.47	0	0
1	155464022	TC	0.79	0.48	0	0.44	0	0
1	156133158	CT	0.83	0	0	0.59	0	0
1	156136056	GA	0.52	0	0	0.49	0	0
1	156136064	CT	0.51	0	0	0.49	0	0
1	156168554	CT	0	0	0.72	0.46	0	0
1	156170255	GA	0.8	0	0	0.5	0	0
1	156171785	AG	0.5	0	0	0.62	0	0
1	156205583	GA	0.5	0.35	0	0.39	0.44	0
1	156214170	TC	0.25	0	0	0.12	0	0
1	156214234	CT	0.3	0	0	0.16	0	0
1	156214270	TC	0.28	0	0	0.17	0	0
1	156216220	TC	0.41	0	0	0.83	0	0
1	156218169	GA	0.36	0	0	0.64	0	0
1	156218218	GA	0.33	0	0	0.7	0	0
1	156283959	CG	0.31	0	0.5	0.6	0	0.4
1	156284371	CT	0.6	0	0	0.4	0	0
1	156287242	CT	0.62	0	0	0.6	0	0
1	156288852	GA	0.73	0	0	0.3	0	0
1	156288878	GC	0.69	0	0	0.32	0	0
1	156288889	GA	0.64	0	0	0.3	0	0
1	156288951	GT	0.58	0	0	0.17	0	0
1	156563503	CT	0.34	0	0	0.14	0	0
1	156564459	TC	0.51	0	0	0.47	0	0
1	156565084	CT	0.58	0	0	0.58	0	0
1	156566222	CT	0.43	0	0	0.46	0	0
1	156566945	CT	0	0	0.42	0	0	0.49
1	156566965	CT	0.46	0	0	0.51	0	0
1	156568811	GA	0.43	0	0	0.45	0	0
1	156568848	CT	0.45	0	0	0.49	0	0
1	156570154	AG	0.55	0	0	0.36	0	0
1	156570195	AG	0.5	0	0	0.33	0	0
1	156573287	CT	0.46	0	0	0.49	0	0
1	156573482	AG	0	0	0.37	0	0	0.61
1	156573680	CT	0.48	0	0	0.48	0	0
1	156573770	AT	0.42	0	0	0.4	0	0
1	156573792	CT	0.36	0	0	0.42	0	0
1	156573820	AG	0.43	0	0	0.5	0	0
1	156574815	GT	0.65	0	0	0.5	0	0
1	156903764	CT	0.79	0	0.82	0.7	0	0
1	156903910	CA	0.38	0	0	0.6	0	0
1	156904024	TC	0.31	0	0	0.71	0	0
1	157152499	TA	0.38	0	0	0.41	0	0
1	157155802	CT	0.42	0	0	0.62	0	0
1	157155832	CA	0.59	0	0	0.56	0	0
1	157155917	CT	0.58	0	0	0.56	0	0
1	157156704	GA	0.42	0	0	0.7	0	0
1	157156716	GA	0.46	0	0	0.68	0	0
1	157240570	GA	0.51	0	0	0.36	0	0
1	157246785	GT	0.31	0	0	0.42	0	0
1	157246881	GA	0.38	0	0	0.48	0	0
1	157253686	GA	0.56	0	0	0.47	0	0
1	157270137	CG	0.4	0	0	0.62	0	0
1	157272276	CT	0.39	0	0	0.32	0	0
1	157273155	TG	0.18	0	0	0.18	0	0
1	157274559	GA	0.34	0	0	0.53	0	0
1	157275157	GA	0.5	0	0	0.46	0	0
1	157285229	CT	0.64	0	0	0.46	0	0
1	157285304	GA	0.4	0	0	0.38	0	0
1	157285329	AG	0.67	0	0	0.67	0	0
1	157286379	TC	0.59	0	0	0.41	0	0
1	157290564	GT	0.45	0	0	0.53	0	0
1	157290608	GA	0.55	0	0	0.4	0	0
1	157290627	GC	0.64	0	0	0.38	0	0
1	157290842	AG	0.6	0	0	0.38	0	0
1	157300203	AG	0.47	0	0	0.49	0	0
1	157300281	CT	0.44	0	0	0.57	0	0
1	157306731	TG	0.4	0	0	0.42	0	0
1	157306748	CT	0.37	0	0	0.42	0	0
1	157306902	TC	0.45	0	0	0.33	0	0
1	157306916	CG	0.43	0	0	0.35	0	0
1	157386475	GA	0.45	0	0	0.79	0	0
1	157387471	AG	0.6	0	0	0.41	0	0
1	157387544	AC	0.54	0	0	0.35	0	0
1	157393441	TG	0.5	0	0	0.38	0	0
1	157393702	TC	0.28	0	0	0.42	0	0
1	157495604	GA	0.46	0	0	0.42	0	0
1	157497196	TC	0.31	0	0	0.3	0	0
1	157501781	CG	0.49	0	0	0.35	0	0
1	157501784	GA	0.52	0	0	0.35	0	0
1	157503099	TC	0.56	0.53	0	0.55	0.58	0
1	157505524	AG	1	0.57	0.47	1	0.81	0.64
1	157511905	CT	0.43	0	0	0.43	0	0
1	157513488	CT	0	0.29	0	0	0.64	0
1	157514297	GC	0.4	0	0	0.35	0	0
1	157879798	GC	0.49	0	0	0.37	0	0
1	157879926	AG	0.47	0	0	0.31	0	0
1	157880198	TC	1	1	1	1	1	1
1	157912693	TA	0.38	0	0	0.49	0	0
1	157912747	AG	0.39	0	0	0.43	0	0
1	157912978	TC	0.56	0	0.48	0.47	0	0.42
1	157913049	CT	0.44	0	0	0.56	0	0
1	157913074	CA	0.49	0	0	0.49	0	0
1	157913241	CT	0.41	0	0	0.4	0	0
1	157941996	TC	0.53	0	0	0.49	0	0
1	157942034	CT	0.39	0	0	0.44	0	0
1	157953413	GA	0.52	0	0	0.65	0	0
1	157961942	GA	0.42	0.37	0	0.48	0.62	0
1	157991191	CT	0.47	0	0	0.64	0	0
1	158002036	CT	0.33	0	0	0.18	0	0
1	158008077	GC	0.35	0	0	0.31	0	0
1	158319147	TG	0.65	0	0	0.63	0	0
1	158321423	TC	0.35	0	0	0.38	0	0
1	159388795	AT	0	0	0.66	0	0	0.64
1	159448376	CT	0.46	0	0	0.6	0	0
1	159488108	GA	0.45	0	0	0.58	0	0
1	159500078	TC	0	0	0.47	0	0	0.47
1	159598637	AC	0	0.7	0.4	0	0.58	0.35
1	159724264	GA	0	0.51	0	0	0.49	0
1	16036037	CG	0	0.73	0	0	0.58	0
1	16064100	GA	0	0.55	0	0	0.5	0
1	16076228	CT	0	0	0.4	0	0.4	0.5
1	16081360	GA	0	0.33	0	0	0.23	0
1	16088599	GA	0	0.8	0	0	0.58	1
1	16109105	TG	0	0.42	0	0	0.52	0
1	16140859	TC	0	0.31	0	0	0.52	0
1	16142983	CA	0	0.5	0	0	0.88	0
1	16179052	GA	0	0.5	0	0	0	0.45
1	16191593	TC	0	0.57	0.48	0	0.53	0.47
1	16192225	CT	0	0	0.38	0	0	0.7
1	161996572	GA	1	0.34	1	1	0.61	1
1	162308246	AG	0	0	0.57	0	0	0.36
1	162344647	GA	0.19	0	0.16	0.15	0.21	0.16
1	162344760	CT	0	0	0	0.18	0.29	0
1	162950680	CT	0	0	0.52	0	0	0.68
1	163097706	AC	0	0	0	0.36	0.5	0
1	163258229	AG	0.58	0	0	0.62	0	0
1	163381176	TG	0	0	1	0.49	0	0
1	163383833	TC	0.5	0	0	0.48	0	0
1	163388405	GC	0	0.47	0	0	0.52	0
1	163394006	AG	0	0.22	0	0.16	0.13	0
1	163461035	AG	0	0	0	0.28	0.37	0
1	164667886	TA	0.64	0	0	0.47	0	0
1	164825902	TC	0	0	0	0.84	1	0
1	165233130	GT	0	0	0.7	0	0	0.53
1	165237991	CT	0	0	0.48	0	0	0.36
1	165241322	GT	0.5	0	0	0.57	0	0
1	165247791	CT	0	0.57	0	0	0.39	0
1	165247953	GA	0.54	0.41	0.52	0.47	0.56	0.4
1	165249258	TC	0.35	0.56	0	0.55	0.54	1
1	165250046	TA	0	0.55	0	0	0.41	0
1	165252488	AG	0	0.44	0.5	0	0.37	0.39
1	166475844	AG	0	0.6	0.33	0.41	0.6	0.27
1	166482598	GC	0	0	0.49	0	0	0.46
1	166487449	CA	0.4	0.58	0	0.53	0.47	0
1	166529306	CT	0.5	0	0	0.8	0	0
1	166537841	GA	0.35	0	0	0.42	0	0
1	166568328	GA	0.55	0	0	0.2	0	0
1	166654787	AG	0.52	0	0	0.71	0	0
1	166676128	GA	0.5	0	0	0.62	0	0
1	166676595	CG	0.31	0	0	0.57	0	0
1	166679553	GA	0.5	0	0	0.6	0	0
1	166690717	GA	0	0.49	0	0	0.48	0
1	166691462	CG	0.54	0	0	0.52	0	0
1	166691637	GT	0.46	0	0	0.49	0	0
1	166691663	GA	0.48	0	0	0.55	0	0
1	166692054	TC	0.6	0	0	0.54	0	0
1	166860298	AG	0	0.7	0	0	0.25	0
1	166870424	GT	0	0.65	0.3	0.36	0.5	0.33
1	166949242	TC	0	0.33	0	0	0.5	0
1	167477443	GA	0	0	0.06	0	0.27	0
1	167525380	AG	0	0.57	0.18	0	0	0
1	167525393	AG	0	0.36	0.25	0	0	0.3
1	167525396	AG	0	0	0.16	0	0	0.27
1	167525925	GC	0	0	0.45	0	0	0.59
1	167528472	CT	0.45	0	1	0.5	0	1
1	167528578	GA	0.67	0	1	0	0	1
1	167528590	GA	0.67	0	1	0	0	1
1	167531020	AT	0.51	0	1	0.46	0	1
1	167531023	CT	0.5	0	1	0.46	0	1
1	167531067	GA	0	0	0.49	0	0	0.65
1	167531217	AG	0.52	0	1	0.37	0	1
1	167572519	TC	0	0	0.54	0	0	0.57
1	167658127	CT	0	0	0.53	0	0	0.43
1	167855741	GA	1	1	1	1	0	0
1	167855808	CT	1	1	1	1	0	0
1	168303427	GA	0	0	0.69	0	0	0.6
1	168307418	CT	0.57	0	0	0.29	0	0
1	168365530	GA	0	0	0	0.8	0.58	0
1	168367237	CT	0	0	0	0.43	0.5	0
1	168538117	AT	0.99	0.97	1	1	1	1
1	16894996	AG	0	0	0	0.19	0.12	0
1	16895008	AG	0	0	0	0.17	0.17	0
1	16923089	AG	0	0	0	0.27	0.17	0
1	16923198	AG	0	0	0	0.21	0.21	0
1	16924344	AG	0	0	0	0.73	0.61	0
1	16924367	CT	0	0	0	0.75	0.53	0
1	16926944	CT	0	0	0	0.75	0.64	0
1	16980794	CT	0.51	0.44	0	0.57	0.56	0
1	16981323	GC	0	0	0.61	0	0	0.35
1	16981820	CT	1	0.24	0.55	1	0.36	0.63
1	16981927	GA	0	0	0.31	0.6	0.5	0.56
1	16986249	AT	0	0	0.4	0.55	0	0.44
1	16992312	CT	0	0.6	0	0.44	0.66	0
1	16992552	AG	0.43	0	0.7	0	0	0.14
1	16995010	CT	0.69	0	0.71	0.43	0.46	0
1	16995431	CA	0	0	0.69	0.44	0	0.46
1	170035368	TC	0.61	1	0	0.53	1	0
1	17006189	TC	0	0	0	0.38	0.35	0
1	17007139	AT	0	0.55	0	0.36	0.41	0
1	17009429	CT	0	0	0	0.44	0.45	0
1	170234618	AG	1	1	0	1	0	0
1	170234627	GA	1	1	0	1	0	0
1	17031627	TA	0.57	0	1	0.38	0	1
1	17035254	CA	0.38	0	0.62	0.38	0	0.56
1	17071018	AG	0	0	0.46	0.19	0.36	0
1	17071187	GA	0	0	0	0.33	0	0.4
1	17071190	TC	0	0	0	0.43	0	0.4
1	17075366	TG	0.5	0	0	0.8	0	0
1	172040115	CT	0.4	0	0	0.6	0	0
1	172197995	AG	0	0	1	1	0	0
1	172198031	CT	1	0	1	1	0	0
1	18277139	GA	0.58	0	0	0.85	0	0
1	18284013	AG	0.6	0	0	0.23	0	0
1	27366528	CT	0.53	0	0	0.43	0	0
1	27366564	AG	0.46	0	0	0.48	0	0
1	27518005	AG	0	0	0.14	0	0	0.08
1	27574087	AG	0.45	0	0	0	0	0.54
1	27574158	AG	0	0.42	0.64	0	0	0.45
1	27574186	AG	0.33	0.36	0.42	0	0	0.39
1	27574213	GT	0.36	0.55	0.46	0	0	0.4
1	27900157	AT	0.54	0.45	0	0.53	0.52	0
1	27900179	CT	0.47	0	0	0.48	0	0
1	27969987	CT	0.46	0	0	0.4	0	0
1	28388011	AG	0	0	0	0.46	0.36	0
1	28390420	AG	0	0	0	0.53	0.53	0
1	28390505	AG	0	0	0	0.44	0.23	0
1	28391037	GT	0	0	0	0.57	0.5	0
1	28392717	CT	0	0	0	0.5	0.65	0
1	28392718	CT	0	0	0	0.5	0.65	0
1	28404349	AG	0	0	0	0.24	0.36	0
1	28404362	AG	0	0	0	0.59	0.7	0
1	28409730	AG	0	0	0	0.31	0.47	0
1	28409731	AG	0	0	0	0.31	0.2	0
1	28409732	AG	0	0	0	0.31	0.47	0
1	28410388	AG	0	0	0	0.67	0.57	0
1	28410397	AG	0	0	0	0.14	0.15	0
1	28410440	AG	0	0	0	0.73	0.61	0
1	28410441	AG	0	0	0	0.12	0.28	0
1	28411958	AT	0	0	0	0.37	0.54	0
1	28414093	AG	0	0	0	0.2	0.17	0
1	28414119	AG	0	0	0	0.1	0.18	0
1	28414142	AG	0	0	0	0.17	0.15	0
1	28418713	GA	0	0	0	1	0.54	0
1	28421130	AG	0	0	0	0.26	0.23	0
1	28423463	AG	0	0	0	0.35	0.23	0
1	28426989	AG	0	0	0	1	0.4	0
1	28427011	TG	0	0	0	1	0.42	0
1	28427084	GC	0	0	0	1	0.38	0
1	28438760	GA	0	0	0	1	0.33	0
1	28438934	CT	0	0	0	1	0.36	0
1	28443399	AG	0	0	0	0.18	0.5	0
1	28447157	GC	0	0.58	0.45	0	0.5	0.54
1	28762246	CT	0	0	0.54	0	0	0.38
1	28863561	AG	0.48	0.57	0.46	0.67	0	0.36
1	28863660	AG	0.51	0.47	0.67	0.33	0.8	0.53
1	28865892	CT	0	0.41	0.07	0	0	0
1	28866251	TC	0.54	0.57	0.54	0.5	0.35	0.59
1	28866275	GA	0.51	0.58	0.47	0.55	0.43	0.62
1	28883911	CT	0.56	0.42	0.45	0.55	0.42	0.75
1	31318090	AG	0	0.55	0	0	0.61	0
1	31318155	CT	0	0.52	0	0	0.46	0
1	31318236	CG	0	0.56	0	0	0.31	0
1	31362475	CT	0	0.54	0	0	0.51	0
1	31381458	GA	0	0.56	0	0	0.45	0
1	31402893	TC	0	0.36	0	0	0.56	0
1	31403461	AG	0	0.45	0	0	0.55	0
1	31404776	CT	1	0	0	1	0	0
1	31405899	CT	0	0.5	0	0	0.58	0
1	31405968	TC	0	0.51	0	0	0.69	0
1	31442717	TC	0	0.41	0	0	0.47	0
1	31445835	TC	0	0.49	0	0	0.43	0
1	31446084	CT	0	0.47	0	0	0.58	0
1	31466681	AG	0	0.41	0	0	0.46	0
1	31586451	CT	0	0.76	0.35	0	0	0.57
1	31757337	GA	0	0.53	0	0	0.29	0
1	31788355	GC	0	0	0.36	0	0	0.41
1	35536776	GA	0.46	0	0	0.46	0	0
1	35536798	GC	0.45	0	0	0.45	0	0
1	35909627	AG	0	0	0.55	0	0	0.67
1	35909647	GA	0	0.23	0	0	0.4	0
1	36123356	CT	0.37	0	0	0.42	0	0
1	36178226	TA	0.44	0	0	0.4	0	0
1	36190796	AG	0	0	0.54	0.33	0.55	0
1	36258567	GT	0.25	0.41	1	0.62	0.36	1
1	36258757	CG	0.5	0.54	1	0.57	0.17	1
1	36277488	GA	0.5	0	0	0.42	0	0
1	36278679	CT	0.64	0	0	0.44	0	0
1	36863380	GC	0	0	0.5	0	0	0.79
1	36967981	AG	0.23	0.2	0.23	0.09	0	0
1	36967994	AG	0.15	0	0.24	0	0	0
1	36967995	AG	0.15	0	0	0	0.31	0
1	36968003	AG	0.19	0	0.25	0	0.25	0
1	36968025	AG	0.38	0.27	0.22	0.31	0.18	0.17
1	37067801	AG	0.2	0.29	0	0	0	0
1	37067815	AG	0.44	0.33	0.41	0	0	0.16
1	37067968	TC	0	0	0.43	0	0	0.72
1	37067982	AG	0.47	0.57	0.47	0.3	0	0.29
1	37068051	AG	0.5	0.62	0.34	0	0.23	0.46
1	37180010	TC	0.43	0.59	1	0.63	0.55	0.99
1	37192811	AC	0.57	0.55	1	0.54	0.43	1
1	37202827	TC	0.47	0.51	1	0.51	0.54	1
1	37203516	AG	0.18	0.15	0.16	0.17	0.16	0.23
1	37203824	CG	0.46	0.49	1	0.52	0.61	0.99
1	37206188	CG	0.43	0.49	1	0.47	0.51	1
1	37206265	CG	0.43	0.53	1	0.5	0.57	1
1	37212783	GA	0.5	0.56	1	0.46	0.36	1
1	37214437	TC	0.21	0.53	1	0.59	0.6	1
1	37218667	GA	0.32	0.47	1	0.52	0.28	1
1	37219311	TA	0	0.42	0	0	0.65	0
1	37219927	GT	0.56	0.56	1	0.46	0.73	1
1	37238395	TC	0.66	0.39	1	0.59	0.59	1
1	37393189	TC	0	0	0.5	0	0	0.66
1	37567857	TC	0	0.64	0	0.31	0	0
1	37803739	GA	0	0	0	0	0.27	0.54
1	37819085	GA	0	0.57	0	0	0.39	0
1	37820387	GA	0.5	0	0	0.51	0	0
1	37824634	GT	0.86	0	0	0.48	0	0
1	38188983	GC	0	0	0.52	0	0	0.48
1	38314286	TG	0	0.26	0	0	0.67	0
1	38322079	TC	0	0	0	0.29	1	0
1	38325421	GC	0	0	0	0.46	1	0
1	38325650	GA	0	0	0	0.5	1	1
1	38438909	CT	0	0.92	0	0	0.6	0
1	38853385	TC	0	0	0.93	0	0	0.47
1	38853780	AC	0	0.6	0	0	0.35	0
1	40014947	TC	0.54	0	1	0.56	0	1
1	41310921	AG	0	0.33	0	0	0.59	0
1	45272951	CA	0.52	0	0	0.45	0	0
1	45281855	CG	0	0.35	1	0	0.44	1
1	45281969	GA	0	0.47	1	0	0.36	1
1	45282634	GA	0	0.43	1	0	0.42	1
1	45365362	GA	0.36	0	0	0.56	0	0
1	46062029	CT	0.39	0	0	0.58	0	0
1	46144258	CA	0	0.94	0.56	0	1	0.54
1	46144294	CT	0	0.95	0.57	0	1	0.53
1	46301915	CT	0	0	0	1	0.3	0
1	46379712	CT	0	0.54	0	0	0.59	0
1	46380764	CT	1	0.67	0.35	1	0.65	0.86
1	47438349	GA	0.54	0	0	0.57	0	0
1	47441605	CT	0	0.75	0.41	0	0.33	0.37
1	47441632	CT	0	0.32	0	0	0.67	0
1	47443878	CT	0.57	0.52	0.5	0.65	0	0.65
1	47445133	TC	0.74	0.43	0	0.62	0.45	0
1	47445776	CA	0.63	0.65	0	0.82	0	0
1	47445890	TA	0.53	0	0	0.48	0	0
1	47465162	TC	0	0.59	0	0	0.5	0
1	47475090	TC	0	0	0	0.33	0.5	0
1	47478198	GA	0	0	0	0.84	0.71	0
1	47478315	AG	0.5	0.37	0	0.67	0.61	0
1	47478458	AG	0	0.31	0	0.7	0.71	0
1	47478876	CT	0.79	0.56	0	0.48	0.38	0
1	47484011	TC	0.73	0.53	0	0.38	0.44	0
1	47484156	TG	0.72	0.41	0	0.32	0.59	0
1	47485912	CT	0.63	0.53	0	0.65	0.31	0
1	47505777	CG	0	0.5	0	0	0.54	0
1	47515383	CG	0	0.35	0	0	0.64	0
1	47527373	CT	0	0.5	0	0	0.41	0
1	47596329	GC	0	0	0	0.36	1	0
1	47666045	TC	0	0.4	0	0	0.49	0
1	47666226	TC	0	0	0	0.44	0.36	0
1	47669899	AG	0	0.53	0	0.46	0.5	0
1	47683407	TC	0	1	0	0	1	0.56
1	47691506	CG	0	1	0.29	0	1	0.57
1	47692842	TC	0	1	0.31	0	1	0.55
1	47706188	TC	0	0.5	0	0	0.62	0.3
1	47743428	CA	0	0.43	0	0	0.37	0.21
1	47752103	GA	0.42	0	0	0.59	0	0
1	47759577	TC	0	1	0	0	1	0
1	47762959	CA	0	1	0	0	1	0.48
1	47764964	GA	0	0	0	0.1	0.1	0.14
1	47768688	TC	0.54	0	0	0.45	0	0
1	47770534	GC	0.4	0	0	0.5	0	0
1	47770645	CT	0.42	0	0	0.57	0	0
1	47772766	TC	0.36	0	0	0.51	0	0
1	47772998	TG	0.44	0	0	0.56	0	0
1	47773030	TG	0.31	0	0	0.54	0	0
1	47782431	AG	0	0.67	0	0	0.59	0
1	47784437	CG	0	1	0.62	0	1	0.55
1	47784800	AG	0	1	0.5	0	1	0.5
1	47785451	TG	0	1	0.73	0	1	0.57
1	47786398	TC	0	1	0.6	0	1	0.7
1	47786708	GA	0.5	0	0	0.46	0	0
1	47787694	GA	0	1	0.62	0	1	0.4
1	47793211	AG	0	0	0	0.22	0.17	0
1	47794326	CT	0	0	0.5	0	1	0.4
1	47801864	AG	0	0	0	0.13	0.08	0
1	47801896	GA	0	0.38	0	0	0.56	0
1	47809538	CT	0	1	0.56	0	1	0.56
1	47809880	GA	0	1	0.62	0	1	0.5
1	47810371	TC	0.42	0	0	0.58	0	0
1	47875923	TG	0.5	1	0.33	0.29	1	0.36
1	48074024	CT	0	0	0.63	0	0	0.2
1	48127169	CT	0.47	0	0.53	0.52	0	0.5
1	48699262	AG	0.5	0.58	0.51	0.67	0	0
1	49329282	CG	0	0	0.71	0	0	0.75
1	49570377	AG	0	0.4	1	0	0	1
1	49586397	AG	0.55	0	0	0.58	0	0
1	49591727	AG	0.62	0	0	0.38	0	0
1	49593307	AT	0	0.73	0	0	0.87	0
1	49594180	AG	0	0.55	0	0	0.67	0
1	49611177	AG	0	0.59	0.68	0	0.43	0.53
1	49621920	CT	0	0	0.44	0	0	0.55
1	49625680	AG	0	0.45	1	0	0.75	0
1	49691568	AG	0	0	0.49	0	0	0.52
1	49692697	CG	0	0	0.53	0	0	0.47
1	49693272	GA	0	0	0.52	0	0	0.66
1	49694717	AG	0	0.46	0	0	0.31	0
1	49742928	CG	0	0.25	0	0	0.64	0
1	49767105	CG	0	0.53	1	0	0.74	1
1	49798415	TC	0.4	0	0	0.32	0	0
1	54407986	AC	0.62	0	0.58	0.43	0	0.5
1	56633321	AG	0.49	0	0	0.46	0	0
1	56946516	TG	0	0	0.52	0	0	0.63
1	56959196	AG	0	0	0	0.73	0	0.38
1	57617518	GA	0	0	0.6	0	0	0.8
1	61237715	AG	0.56	0.55	1	0.49	0.38	1
1	61248708	TC	0.57	0	1	0.38	0	1
1	61269753	CG	0.47	0	1	0.45	0	1
1	62016876	CT	0.43	0	0	0.26	0	0
1	62452804	CT	0.95	0.86	0.76	0.97	0.93	0.83
1	62452939	AG	0	0.46	0	0	0.59	0
1	62453134	AG	0.82	0	0.71	0.95	1	1
1	62453143	CT	0.82	0	0.74	0.94	1	1
1	62453188	TC	0	0	0.79	0	0	1
1	62690112	GA	0	0.45	0.69	0	0	0
1	62875646	AG	0.5	0.47	1	0.47	0	1
1	63066800	GA	0	0.43	0	0	0.5	0
1	63067409	GT	0.44	1	0	0.44	1	0
1	63139616	CA	0	0	0.82	0	0	0.9
1	63363916	AG	0	0.67	0	0	0.54	0
1	63388905	GA	0	0	0.6	0	0	0.59
1	63389018	TA	1	1	0.39	1	1	0.48
1	633895	TC	0.46	0.39	1	0.27	0.65	1
1	63746331	GA	0	0.5	0.54	0	0.4	0.55
1	63757105	GC	0.56	0	0	0.48	0	0
1	63759485	TC	0.53	0.57	1	0.51	0.45	1
1	63789604	CA	0.45	0	0	0.47	0	0
1	63812892	TC	0	0	0	0.31	0.73	0
1	63819650	TC	0	0	0	1	0	0.7
1	63820666	CA	0	0.3	0	0	0.48	0
1	63914563	GA	0.45	0	0	0.53	0	0
1	63919545	TC	0	0.27	0	0	0.54	0
1	64117437	TA	0	0.3	0	0	0.36	0
1	64152241	AG	0	0	0	0.25	0	0.79
1	64152573	AG	0	0	0	0.3	0.19	0
1	64167979	CG	0	0	0.53	0	1	0
1	64298782	CG	0	0	0	0.78	0.7	0
1	69314578	AG	0	0.38	0	0	0.4	0
1	69364535	AG	0	0	0	0.36	0.36	0
1	69500958	AG	0.44	0	0	0.59	0	0
1	69514958	CT	0.64	0	0	0.23	0	0
1	69575421	CA	0	0.81	1	0	0.62	1
1	69648343	CT	0	0.44	0.97	0	0.44	1
1	69704367	GA	0	0	0.58	0	0	0.45
1	69709249	CA	0	0	1	0	0.6	1
1	69709532	CT	0	0	0	0	0.38	1
1	70200427	TC	0	0	0	0.3	1	0
1	70225888	CT	0	0	0	0.5	1	0
1	70537502	CA	1	1	0.53	1	1	0.48
1	71594394	TA	0	0.4	0	0	0.33	0
1	71594723	TC	0	0.55	0	0	0.6	0
1	71594908	TA	0	0	0.5	1	0	0
1	71603943	CT	0	0.7	0	0	0.54	0
1	71614378	CT	0.45	0	0	0.46	0	0
1	71614997	GA	0.51	0	0	0.47	0	0
1	72382769	AG	0.58	0	0	0.58	0	0
1	72395993	GA	0	0.51	0	0	0.55	0
1	72396158	CT	0	0.51	0	0	0.55	0
1	72526896	GT	0.38	0	0	0.45	0	0
1	72559793	AG	0.5	0.64	0.61	0.57	0.54	0.33
1	72563937	AG	0.52	0.22	0.56	0.71	0.65	0.45
1	72573862	GA	0	0.33	0	0.45	0	0
1	72677132	GA	0	0.55	0	0	0.52	0
1	73206113	CT	0.5	0.35	0	0.52	0.41	0
1	74056096	CT	1	0	0.38	0	0	0
1	7410565	TC	1	1	0	1	1	0
1	74800808	GA	0	0	0	1	0	1
1	74983272	CT	0.67	0	0.66	0.65	0	0.52
1	7503141	GA	0	0	0.47	0	0	0.43
1	75038231	TC	0.51	0	0	0.48	0	0
1	75038323	GA	0.46	0	0	0.51	0	0
1	7504074	GC	0	0.54	0.61	0	0.56	0.26
1	75288158	AG	0	0.57	0	0	0.59	0
1	75289902	CT	0	0.76	0	0	0.49	0
1	75290682	GC	0	0.58	0	0	0.52	0
1	75292055	TG	0	0.61	0	0	0.44	0
1	75292370	AG	0	0.38	0	0	0.5	0
1	75292894	TC	0	0.44	0	0	0.4	0
1	75349700	AG	0.59	1	0	0.32	1	0
1	75601971	CT	0	0	0	0.32	0.6	0
1	75611704	CT	0	0	0	0.5	0.58	0
1	75617662	AG	0	0	0	0.25	0.6	0
1	75668804	AG	0.27	0	0	0.21	0	0
1	75807907	GA	0	0	0.4	0.62	0	0.56
1	75911674	TC	0	0	0.54	0	0	0.7
1	75914867	AC	0.5	0	0.64	0.56	0	0.8
1	75971152	CA	0	0	0	0.59	0	0.73
1	76175215	CG	0.57	0	0	0.45	0	0
1	76176958	CA	0.57	0	0.67	0.35	0	0.62
1	76182256	CA	0	0.42	0	0	0.42	0
1	76300740	CG	0.91	0.59	0.84	0	0.4	0.8
1	76300809	GA	0	0.23	0	0	0.38	0.45
1	76316079	GA	0.65	0	0	0.53	0	0
1	76373052	GA	0	0.67	0.6	0	0.82	0
1	76399981	CT	0	0	0.62	0	0	0.82
1	76660079	CT	0.56	0	0	0.52	0	0
1	76687586	AG	0.42	0	0.53	0.49	0	0.49
1	76865213	AG	0.57	0	0	0.48	0	0
1	77012704	GA	0	0	0	0.58	0.45	0
1	77069323	CA	0.24	0	0	0.31	0	0
1	77097971	CA	0	0.57	0	0	0.5	0
1	77098084	GA	0.63	0	0	0.5	0	0
1	77105054	GT	0.37	0	0.45	0.58	0	0.47
1	77329622	CT	0	0.59	0.51	0	0	0.21
1	77333659	TC	0	0	0.46	0	0	0.36
1	77496466	GA	0	0	0.72	0	0	0.62
1	77497657	GC	0.44	0	0	0.64	0	0
1	77498040	CT	0	0	0.73	0	0	0.45
1	77711682	GA	0.53	0	0	0.27	0	0
1	78148762	CT	0	0.25	0	0	0.62	0
1	78218052	CT	0	0.46	0	0	0.5	0
1	78222662	CT	0.82	0.44	0	0.23	0.63	0
1	78258507	GA	0.62	0.55	0	0	0	0
1	78518648	TC	0	0.51	0	0	0.41	0
1	78530593	CG	0.44	0	0	0.45	0	0
1	78530634	CT	0.44	0.58	0	0.75	0.57	0
1	78531073	AG	0	0.29	0	0	0.67	0
1	78531784	CT	0.53	0.53	0	0.6	0.77	0
1	78531847	TC	0.4	0.61	0	0.45	0.69	0
1	78533463	AG	0.53	0	0	0.43	0	0
1	78533504	TA	0.32	0.23	0	0.53	0.2	0
1	78737911	AG	0	0.64	0	0	0.55	0
1	79154423	AC	0	0.4	0.52	0	0.45	0.4
1	79171085	TC	0	0.46	0.42	0	0.55	0.49
1	79171261	AT	0	0	0	0	0.45	0.31
1	80617968	GC	0.66	1	1	0.45	1	1
1	80624702	AG	0	0	0	1	1	0
1	80628676	TC	0	0.5	1	0	0.64	1
1	82536360	GA	0.33	0.62	0	0.55	0.45	0
1	82536495	TC	0.44	0.35	0	0	0	0
1	82543537	AT	0	0	0.5	0	0	0.7
1	84296779	AG	0	0	0	0.69	0.53	0
1	84311941	GA	0	0	0	0.38	0.62	0
1	84361817	TC	0	0	0	0.33	0.54	0
1	84406903	AT	0.55	0	0	0.52	0	0
1	84858460	CT	0	0.57	0	0.7	0	0
1	85240710	AG	0.5	0.57	0.48	0.39	0.7	0.67
1	85240752	AG	0.12	0	0.15	0.18	0.22	0
1	85240767	AG	0.09	0.11	0	0	0.09	0
1	85240772	AG	0.19	0	0.12	0	0.09	0
1	85240846	AG	0.17	0.13	0.22	0.21	0.17	0.16
1	85246332	GA	1	0	0	1	0	0
1	85367926	AG	0	0	0	0.42	0.36	0
1	85993156	CT	0	0	0	0.3	0.6	0
1	86975989	GT	0.64	0	0	0.8	0	0
1	86983091	TG	0.75	0	0	0.55	0	0
1	86983092	AT	0.75	0	0	0.58	0	0
1	87033975	TC	0.46	0	0	0.51	0	0
1	87034937	TC	0.57	0	0	0.5	0	0
1	87043445	GA	0.49	0	0	0.56	0	0
1	87043534	CT	0	0.37	0	0	0.52	0
1	87450181	TC	0	0.52	0.48	0	0.51	0.59
1	87491017	CG	0	0	0	0	0.17	0.55
1	88428463	GA	0.49	1	1	0.53	1	1
1	88428798	TC	0.53	1	1	0.52	1	1
1	88435105	CA	0.4	1	1	0.59	1	0.98
1	88435477	TC	0.49	1	1	0.46	1	1
1	88435636	AG	0.48	1	1	0.48	1	1
1	88443943	GC	0.5	1	1	0.43	1	1
1	88755082	TC	0.39	1	1	0.39	1	1
1	89321287	TC	0	0	0.53	0	0	0.5
1	90308901	AG	0.24	0	0.33	0.32	0.3	0.33
1	90308930	AG	0	0	0.15	0.18	0	0.1
1	90311466	AG	0	0.14	0.23	0	0	0.27
1	90369935	CT	0	0	0.49	0	0	0.36
1	90529174	GA	0	0	0	0.4	0.13	0
1	90539126	GA	0	0	0.62	0	0	0.73
1	90562143	AT	0	0.46	0	0	0.36	0
1	90614651	GC	0	0	1	1	1	0
1	90646198	GA	0	0.58	0	0	0.57	0
1	90646936	AG	0	0	0	0.17	0.42	0
1	90846563	AG	0	0.53	0	0	0.51	0
1	90872823	AG	0.9	0	0	0.79	0	0
1	90881023	AG	0	0	0.06	0	0.07	0.16
1	90882440	CG	0.29	0.56	0	0.26	0.51	0
1	90882519	AG	0	0	0	0	0.07	0.1
1	90882784	GA	0.38	0.5	0	0.47	0.42	0
1	91442723	GA	0	0	0.62	0	0	0.79
1	91524925	TC	0.62	0.95	0	0.75	0.83	0
1	91528358	CT	0.4	0.59	0	0.51	0.51	0
1	91528562	GA	0.6	0.67	0	0.48	0.48	0
1	91542543	CT	0	0.71	0.57	0	0.72	0.4
1	93712720	GC	0.5	0.57	0	0.5	0.52	0
1	93714057	GT	0.33	0.91	0	0.46	0.73	0
1	93717252	CT	0.54	0.5	0	0.68	0.59	0
1	93721091	AG	0.54	0.58	0	0.47	0.55	0
1	93721321	CT	0.53	0.52	0	0.32	0.59	0
1	93721794	GT	0.5	0.5	0	0.45	0.44	0
1	93722446	GA	0.48	0.52	0	0.55	0.54	0
1	93722482	AG	0.52	0.52	0	0.56	0.54	0
1	93727911	CT	0.58	0.59	0	0.71	0.64	0
1	93728288	CT	0.42	0.59	0	0.22	0.5	0
1	93730284	GA	0.41	0.44	0	0.5	0.48	0
1	93734701	CT	0.43	0.6	0	0.46	0.59	0
1	93735000	AC	0.52	0.41	0	0.62	0.35	0
1	93743496	GC	0.5	0	0	0.33	0	0
1	93755422	AG	0.58	0.5	0	0.56	0.38	0
1	93755596	CA	0.73	0.57	0	0.57	0.45	0
1	93763338	TC	0.82	0	0	0.55	0.38	0
1	93765853	GA	0	0	0	0.68	0.38	0
1	93766488	GA	0.64	0.82	0	0.52	0.56	0
1	93767949	AG	0	0	0	0.65	0.3	0
1	93768270	TC	0	0	0	0.71	0.43	0
1	93774846	AG	0	0	0	0.53	0.6	0
1	93786645	CT	0	0.55	0	0.62	0	0
1	93787408	GA	0	0	0	0.69	0.53	0
1	93797039	AG	1	0	0	0.35	0.55	0
1	93800888	CT	0.9	0.63	0	0.52	0.48	0
1	93803401	TA	0	0.73	0	0.41	0.39	0
1	93806269	TC	0	0	0	0.3	0.29	0
1	93806585	GA	0.47	0.39	0	0.54	0.59	0
1	95091772	GA	0	0.47	0	0	0.48	0
1	95095347	CT	0	0.3	0	0	0.2	0
1	95095367	AG	0	0.32	0	0	0.24	0
1	95127607	TC	0	0.64	0	0	0.5	0
1	95132355	CG	0	0.8	0	0	0.5	0
1	95142818	TC	0	1	0	0	1	0
1	95143225	CA	0	1	0	0	1	0
1	95143257	AC	0	1	0	0	1	0
1	95143329	AG	0	1	0	0	1	0
1	95144132	GA	0	0.6	0	0	0.65	0
1	95147589	TC	0	1	0	0	1	0
1	95148232	AG	0	1	0	0	1	0
1	95148668	CT	0	1	0	0	1	0
1	95148923	CT	0	1	0	0	1	0
1	95149453	GA	0	1	0	0	1	0
1	95149471	GA	0	1	0	0	1	0
1	95151115	CT	0	1	0	0	1	0
1	95151163	TC	0	1	0	0	1	0
1	95157679	GA	0	1	0	0	1	0
1	95256077	GA	0	0	0.64	0	0	0.45
1	95493582	TC	0	0.44	0	0	0.53	0
1	95493783	GC	0	0.33	0	0	0.47	0
1	95496901	GC	0	0.48	0	0	0.32	0
1	95513516	AG	0.56	0	0	0.54	0	0
1	95556580	TC	0	0.52	0	0	0.54	0
1	95565661	CT	0.66	0	0	0.67	0	0
1	95661826	AT	0.47	0	0.52	0.67	0	0.78
1	95663333	GC	0.58	0	0.71	0.62	0	0.59
1	95668724	CT	0	0.41	0	0	0.4	0
1	95670502	CA	0	0	0.41	0	0	0.51
1	95846444	CA	0.32	0	0.59	0.42	0	0.35
1	97964318	CT	0	0	0	0.6	1	0
10	101196447	CT	0.57	0	0	0.46	0	0.55
10	101199003	CA	0.5	0	0	0.39	0.62	0
10	101199067	TC	0.43	0	0.4	0.58	0	0
10	101209406	CT	0.47	0.5	0	0.41	0.5	0
10	101221516	AG	0	0	0	0.52	0	0.6
10	101260130	AG	0	0	0	0.34	0.35	0
10	101263510	TA	0	0	0	0.33	0.25	0
10	101276129	GT	0	0	0.6	0	0	0.68
10	101276278	GT	0.33	0	0.3	0.4	0	0.4
10	101278818	CT	0	0	0	0.49	0	0.38
10	101288693	AT	0	0.58	0	0.41	0.57	0
10	101293228	AG	0	0	0	0.52	0	0.56
10	101302812	GC	0	0	0	1	0.45	0
10	101330026	AG	0	0	0	0.43	0.47	0
10	101332805	CT	0	0	0	0.49	0.44	0
10	101351995	CA	0	0	0	0.39	0.55	0
10	101364493	CT	0.5	0.4	0	0.53	0.58	0
10	101367358	AG	0	0.62	0	0.46	0.41	0
10	102491224	GA	0.87	0	0	0.53	0	0
10	103471920	AT	0	0	0.48	0	0	0.6
10	103693883	TA	0.6	0.41	0	0.52	0.55	0
10	104525455	GA	1	0	0	0.62	0	0
10	104557278	GA	0.51	0	0	0.49	0	0
10	104584487	AG	0	0	0.25	0	0.3	0
10	105358464	AG	0.61	0.48	0.62	0.47	0.62	0.44
10	105359472	GA	0	0	0.5	0	0	0.53
10	105950684	GA	0.39	0	0	0.46	0	0
10	105950928	TG	0	0	0.25	0	0	0.67
10	106130489	CG	0.45	0	0	0.31	0	0
10	106134907	GA	0.73	0.7	0.55	0.41	0.44	0.57
10	106135794	AC	0	0	0.5	0	0	0.6
10	106304897	CT	0.49	0	0	0.38	0	0
10	106541820	CT	0.44	0.27	0	0.43	0	0
10	107079957	CT	0.5	0	0	0.6	0	0
10	107107745	GA	0	0	0	0.54	0	1
10	107261845	AG	0	0	0	0.4	0.58	0
10	107266042	GA	0	0	0	1	1	0
10	107275286	TC	0	0	0	1	1	0
10	107276070	GA	0	0	0	1	0.58	0
10	107281642	GA	0	0	0	1	1	0
10	107281731	AC	0	0	0	1	0.53	0
10	107284293	GA	0	0	1	1	1	0
10	107288049	AG	0	0	0	1	0.62	0
10	107288655	TA	0	0	0	1	0.46	0
10	107292350	AG	0	0	0	1	1	0
10	107305761	TG	0	0	0	1	1	0
10	107309779	AG	0	0	0	1	0.55	0
10	107311693	CG	0	0	0	0.52	0.8	0
10	107312783	CT	0	0	0	1	0.5	0
10	107315358	AG	0	0	0	1	0.77	0
10	107334360	CG	0	0	0	0.59	0.5	0
10	107345669	CT	0	0.4	0	0.62	0.29	0
10	107349366	AC	0	0	0	1	1	0
10	107360538	CA	0.64	0	0	0.62	0	0
10	107361839	CT	0	0	0	0.58	0.47	0
10	107372585	GC	0	0	0	1	1	0
10	107375073	CA	0.27	0	0	0.46	0	0
10	107375372	AC	0	0	0	0.56	0.68	0
10	107377182	CT	0	0.4	0	0	0.39	0
10	107378525	AG	0	0.27	0	0.12	0.13	0
10	107378543	AG	0	0.25	0	0.21	0	0
10	107464505	CA	0	0.36	0	1	0	0
10	107478293	TG	0	0	0	1	0.31	0
10	107493006	CT	0	0	0	1	0.5	0
10	107538356	AG	1	0	0	1	0.5	0
10	109260003	AT	0.56	0	0	0.48	0	0
10	109305580	GA	0	0	0.3	0	0	0.29
10	109309589	TC	0	0	0.56	0	0	0.32
10	109309685	GA	0	0	0.41	0	0	0.27
10	109309721	AG	0	0	0.52	0	0	0.24
10	109309889	AG	0	0	0.49	0	0	0.31
10	109689783	TC	0	0	0.58	0	0	0.6
10	109752007	TG	0	0	0.83	0	0	0.64
10	109753227	GA	0	0	0.5	0	0	1
10	109757811	GC	0	0	0.7	0	0	0.71
10	109758257	TC	0	0	0.65	0	0	0.69
10	109759360	AG	0	0	0.64	0	0	0.67
10	109843025	AG	0	0	0	0.18	0.46	0
10	110148974	AG	0	0	0.19	0	0	0.59
10	110187326	CG	0	0	0.35	0	0	0.27
10	110187354	GC	0	0	0.4	0	0	0.4
10	11049405	TG	1	0	0	1	0	0
10	11050475	AG	1	0	0	1	0	0
10	11050741	GA	0	0.3	0	0	0.47	0
10	11051039	AG	1	0	0	1	0	0
10	11056467	GC	0	0.53	0	0	0.54	0
10	11100380	GA	0	0.57	0	0	0.58	0
10	112017153	TC	0	0	0.42	0.42	0.67	0.54
10	112069527	GT	0	0	0.73	0	0	0.19
10	112104303	TC	0	0	1	0.78	0	1
10	112123729	GA	0	0.41	0	0	0.28	0
10	112148387	GA	0	0	0.42	0	0	0.58
10	112149302	GA	0	0.62	0	0	0.39	0
10	112189858	CA	0	0.45	0	0	0.52	0
10	112386963	AG	0	0	0	0.25	0.73	0
10	112393256	CT	0	0.52	0	0	0.56	0
10	112416988	CT	0	0	0.47	0	0	0.61
10	113061904	GA	0	0	0.5	0	0	0.57
10	11309741	AG	0	0.61	0	0	0.5	0
10	113162405	GA	0.21	0.43	0.4	0	0	0.33
10	113162407	TA	0.21	0.4	0.4	0	0	0.33
10	113162408	TG	0.22	0.4	0.43	0	0	0.33
10	113174581	GC	0	0.58	0	0	0.53	0
10	113456182	CT	0.38	0	0	0.68	0	0
10	114155021	CT	0	0.45	0	0	0.47	0
10	11914615	CA	0	1	0	0	0	1
10	11914656	CT	0	0.67	0	0	0	0.57
10	11915455	TC	0.4	0	0.33	0	0	0
10	11916489	AG	0.42	0	1	0.5	0	0
10	13060194	TC	0	0.4	0	0	0.64	0
10	13069903	AG	0	0.23	0	0	0.38	0
10	13082177	AG	0	0.53	0	0	0.49	0
10	13082477	CA	0	0.44	0	0	0.47	0
10	13082517	AG	0	0.48	0	0	0.41	0
10	13082557	TC	0	0.51	0	0	0.4	0
10	13082793	AT	0	0.38	0	0	0.44	0
10	13082801	CA	0	0.39	0	0	0.41	0
10	13082894	AG	0	0.42	0	0	0.51	0
10	13309147	TC	0.48	0.44	0	0.5	0.49	0
10	13668332	TC	0	0.46	0	0	0.69	0
10	13961152	TC	0	0.45	0	0	0.86	0
10	1396515	AG	0.48	0.59	0	0.54	0.61	0
10	1396907	GC	0.58	0.59	0	0.58	0.51	0
10	13979401	CT	0	0	0.42	0	0	0.69
10	13981369	AG	0	0.78	0.7	0	0.37	0.58
10	1398619	GA	0.61	0	0	0.5	0	0
10	13990361	GA	0	0.45	0	0	0.27	0
10	13992102	GA	0	0.5	0	0	0.5	0
10	13994311	GA	0	0.58	0.58	0	0.51	0.5
10	13994664	GA	0.54	0	0	0.5	0	0
10	13994897	AG	0.51	0	0	0.53	0	0
10	14224645	AG	0	0	0	0.29	0.42	0
10	14266210	TC	0	0	0	0.5	0.4	0
10	14272311	TC	0	0	0	0.62	0.38	0
10	14277165	TC	0	0	0	0.55	0.8	0
10	14279423	TC	0	0	0	0.17	0.58	0
10	14280798	GT	0	0	0	0.5	0.6	0
10	14281293	AG	0	0	0	0.64	0.59	0
10	14281336	CA	0	0	0	0.64	0.62	0
10	14366937	AC	0	0	0	0	1	0.5
10	14380047	AG	0	0	0	0.1	0	0.3
10	14383762	AG	0	0	0	0.14	0.24	0
10	14403583	GC	0	0	0.43	0	1	0.6
10	14406554	GA	0.64	0	0	0.38	0	0
10	14419457	AG	0	0	0.2	0	0.06	0
10	14427331	AG	0	0.42	0	0	0.42	0
10	14430909	AG	0	0	0.37	0	0	0.53
10	14808090	GA	0	0.27	0.32	0	0	0
10	14835008	AT	0	0	0.5	0	0	0.62
10	15267454	TA	0.45	0	0.7	0.47	0	0
10	15269890	AG	0	0	0	0.41	0.7	0
10	16090889	TG	0.49	0.39	0	0.3	0.54	0
10	162255	GA	0.5	0	0	0.55	0	0
10	165956	AT	0	0	0.39	0	0	0.4
10	16778410	AG	0	0.33	0	0	0.43	0
10	16923331	GC	0.46	0	0	0.4	0	0
10	16949876	TC	0	0.3	0	0	0.42	0
10	17004190	GA	0	0	0.27	0	0	0.41
10	17013872	GA	0	0	0.65	0	0	0.43
10	17038382	AG	0	0	0.76	0	0	0.5
10	17046080	GT	0.51	0	0	0.46	0	0
10	17050908	CT	0	0	0.65	0	0	0.68
10	17052416	TG	0	0	0.52	0	0	0.4
10	17056925	TG	0	0.1	0.14	0	0.09	0.09
10	17056927	TA	0	0.37	0.23	0	0.45	0.43
10	17057861	GA	0	0.45	0.42	0	0.51	0.59
10	17531341	GC	0	0	0.62	0	0	0.5
10	17546737	AG	0	0.64	0.5	0	0	0.5
10	17547066	AG	0	0.45	0.27	0	0	0
10	17584820	TC	0.36	0	0	0.58	0	0
10	17644856	AC	0.47	0	0.53	0.55	0	0.66
10	17644859	CA	0.53	0	0.47	0.56	0	0.67
10	17654363	TA	0	0	0.47	0	0	0.52
10	17656698	GA	0	0	0.53	0	0	0.41
10	17662094	CT	0.35	0	0	0.48	0	0
10	17684261	AC	0	0	0.38	0	0	0.56
10	17686232	TA	0.55	0	0	0.61	0	0
10	18733158	AG	0	0.28	0	0.32	0.17	0
10	18733160	AG	0	0	0	0	0.22	0.1
10	18733163	AG	0.29	0	0	0.23	0.42	0.28
10	18733164	AG	0	0	0	0.2	0.17	0
10	18733168	AG	0	0	0	0	0.17	0.1
10	18733694	AC	0.42	0	0.79	0.7	0	0.62
10	18759327	GA	0	0	0	0.42	0	1
10	19030008	CT	0	0	0.69	0	0	0.44
10	19664921	AG	0.54	0	0	0.62	0	0
10	19673173	CT	0.64	0	0	0.39	0	0
10	21094261	CA	1	0.55	0.53	1	0.55	0.51
10	21121674	GA	0	0.4	0	0	0.5	0
10	21135236	AG	0	0.74	0	0	0.46	0
10	21327696	CT	0	0.48	0	0	0.49	0
10	21695572	AT	0	0	0	1	0.67	0
10	21704174	TG	0	0	0	0.69	0.67	0
10	21710245	GA	0	0	0	0	0.8	0.6
10	21720188	AG	0	0	0	0.6	0.31	0
10	21720190	AG	0	0	0	0.6	0.83	0
10	21731940	AG	0	0	0	0	0.45	0.5
10	21731944	AG	0	0	0	0	0.67	0.7
10	21764403	AG	0	0	0	0.42	0.3	0
10	21775110	AG	0	0	0	0.22	0.3	0.45
10	21807222	AG	0	0.27	0	0.46	0.58	0
10	21807231	AG	0	0.4	0	0.25	0	0
10	21807261	AG	0	0	0	0.55	0.5	0.91
10	21807752	GA	0	0.47	0	0	0.42	0
10	21808013	CT	0	0	0	0.43	0.5	0
10	21815712	AG	0	0	0	0.19	0.18	0
10	21831242	GA	0	1	0	1	1	0
10	21833102	GT	0	1	0	1	1	0
10	21833143	CA	0	0	0	1	1	0
10	21836276	CA	1	1	0.31	1	0	0.44
10	21837503	GA	0	0	0.58	0	0	0.42
10	21838447	CA	0	0	0.45	1	1	0.64
10	21838790	CT	1	1	0	1	1	0.28
10	21838859	TC	1	1	0	1	1	0
10	22756872	TC	0.55	0	0.5	0.4	0	0.31
10	22767248	CT	0	0.64	0	0	0.4	0
10	23410786	GA	0	0.46	0	0	0.47	0
10	241208	CT	0	0.6	0.25	0.4	0.67	0.5
10	250213	GA	0	0	0.48	0	0	0.48
10	25172185	CA	0.59	0.21	1	0	0	0
10	25179695	CT	1	0	1	0	0	0
10	25225513	AG	0	1	0	1	0	0
10	25226898	AG	0	0.36	0	0.27	0	0
10	25226922	AG	0.27	0.43	0	0	0	0
10	25362399	GA	0	0.25	0	0.6	0.31	0
10	2617388	TC	0.65	1	0	0.91	1	0
10	2618918	AG	0.41	0	0	0.67	0	0
10	263073	AG	0	0	0.5	0	0	0.79
10	26583766	GA	1	0	0.38	1	0	0.25
10	26583793	GA	1	0	0.38	1	0	0.32
10	26583853	GA	1	0	0.31	1	0	0.37
10	26585043	TA	0	0	0.48	0	0	0.43
10	26585468	AG	0	0.5	0	0	0.41	0
10	26587499	CG	0.45	0	0.74	0.71	0	0.64
10	2680946	TC	0.53	1	0	0.48	1	0
10	28399807	CT	0.49	0	0	0.5	0	0
10	28404306	CT	0	0	0	0.46	0.62	0.45
10	28405883	TC	0	0.5	0	1	0.5	0
10	28405931	AT	0	0.3	0	0.38	0.57	0
10	28412584	GT	0	0	0	1	0.62	0
10	28471320	GA	0.58	0	0	0.54	0	0
10	28656735	TC	0	0.43	0.48	0	0.43	0.46
10	28659732	TG	0	0.5	0	0	0.55	0
10	28659790	CT	0	0.64	0	0	0.57	0
10	28661424	CT	0	0.41	0	0	0.58	0.5
10	28662191	GC	0	0.62	0	0	0.46	0
10	28664168	GA	0	0.28	0.69	0	0.27	0
10	2880153	CT	0	0	1	0	0	1
10	28932738	CT	0	0.5	0	0	0.64	0
10	28951095	GA	0.43	0	0	0.75	0	0
10	29000303	GA	0.36	0	0	0.47	0	0
10	29033946	CG	0.48	0	0.7	0.31	0.5	0.44
10	29038346	CT	0.43	0	0	0.7	0	0
10	29049397	GA	0.35	0	0	0.64	0	0
10	29064244	AG	1	0.5	0.55	1	0	0.75
10	29131198	GA	0	0.35	0	0	0.58	0
10	29588218	GC	0	0.31	0	0	0.58	0
10	29593459	TC	0	0.79	0.82	0	0.47	0
10	29594398	GT	0.69	0	0	0.29	0	0
10	29594846	GC	0	0.59	0	0	0.5	0
10	29595213	CA	0	0.47	0	0	0.62	0
10	3131773	TC	0	1	0	0	1	0
10	3270151	CT	1	1	0.97	1	1	0.99
10	3498000	AG	0.53	0	0.5	0.59	0	0.53
10	35703288	CA	0	1	0	0	1	0
10	35704736	AG	0.93	0.64	0.85	0.43	0	0.83
10	35705033	AG	0	0.15	0.3	0	0	0
10	35705038	AG	0.13	0.18	0.16	0	0	0.17
10	35705043	AG	0.1	0	0.16	0	0	0.15
10	35705059	AG	0.14	0.14	0	0	0	0.16
10	35705071	AG	0.17	0.13	0.28	0	0	0.16
10	35705098	AG	0.14	0.08	0.11	0.25	0	0.08
10	39794283	AG	0.71	0	0	0.65	0	0
10	39795000	TC	0.5	0	0	0.58	0	0
10	39797142	TC	0.54	0	0	0.4	0	0
10	39799023	AG	0.43	0	0	0.55	0	0
10	39904004	GA	0.47	0	0	0.44	0	0
10	39942335	GA	0.33	0	0	0.8	0	0
10	39961210	CT	0	0	0.31	0	0	0.5
10	39967922	CA	0.48	0	0	0.41	0	0
10	40043103	GT	0.54	0	0	0.43	0	0
10	40060387	TC	0.38	0	0	0.25	0	0
10	40061743	GA	0	0	0.67	0	0	0.2
10	40061780	TC	0.85	0.65	0.62	0	0	0
10	40062373	CT	0	0.18	0	0	0.44	0
10	4199463	GA	0.09	0.14	0	0	0	0.07
10	4349917	AG	0	0.09	0	0	0	0.07
10	4351873	TC	0.55	0	0	0.4	0	0
10	4354211	CT	0	0	0.72	0	0	0.57
10	4392608	CA	0	0	0.5	0	0	0.53
10	4502518	AG	0	0	0.53	0	0	0.49
10	4502652	TC	0	0	0.53	0	0	0.58
10	4503407	AG	0.07	0.16	0.18	0.08	0.13	0.16
10	47665249	GT	0	0.33	0	0	0.48	0
10	48861242	TC	0.36	0	0	0.45	0	0
10	49001274	AG	0.66	0	0	0.42	0	0
10	49003068	GA	0	0.59	0	0	0.52	0
10	49537619	TC	0.39	0.44	0	0.38	0.42	0
10	49537673	TC	0.31	0	0	0.44	0	0
10	49537755	CG	0.23	0.15	0	0.67	0.5	0
10	49540162	GA	0.71	0	0	0.44	0	0
10	49542667	CT	0	0.41	0	0	0.37	0
10	49546437	TC	0.54	0	0	0.28	0	0
10	49546613	AG	0	0.42	0	0	0.52	0
10	49546777	GA	0.7	0	0	0.48	0	0
10	49546835	GA	0	0.57	0	0	0.52	0
10	49546894	GC	0.56	0	0	0.52	0	0
10	49547041	AG	0.46	0	0	0.57	0	0
10	49547364	CG	0	0.3	0	0.55	0.48	0
10	49551638	GA	0.65	0	0	0.5	0	0
10	49553076	GA	0	0.4	0	0	0.4	0
10	49556500	CT	0	0.52	0	0	0.49	0
10	49557065	TC	0	0.39	0	0	0.54	0
10	49557742	GA	0	0.45	0	0	0.51	0
10	49558361	AG	0	0.27	0	0.43	0.43	0
10	49560813	CT	0	0.47	0	0	0.51	0
10	49561125	AG	0	0	0.33	0	0.05	0
10	49575379	TC	0	0	0	1	0.53	0
10	49583937	AT	0	0	0	1	0.46	0
10	49593261	AG	0	0	0	0.2	0.16	0
10	49593567	AG	0	0.3	0	0.13	0.15	0.45
10	49594045	TC	0	0	0	0.4	0.31	0
10	49637257	GT	0	0.22	0	0	0.75	0
10	49642906	CG	0.45	0	0	0.38	0	0
10	49660828	CG	0.55	0	0	0.33	0	0
10	49660836	GA	0.53	0	0	0.37	0	0
10	49661046	AG	0.33	0	0	0.58	0	0
10	49661639	CT	0.27	0	0	0.24	0	0
10	49662373	GA	0.61	0	0	0.54	0	0
10	49662613	TC	0	0.62	0	0	0.51	0
10	49662671	AC	0.5	0	0	0.54	0	0
10	49662672	AT	0.49	0	0	0.52	0	0
10	49663455	TA	0.46	0	0	0.37	0	0
10	49663468	AT	0.47	0	0	0.35	0	0
10	49663469	CT	0.51	0	0	0.34	0	0
10	50037821	TC	0.46	0	0	0.52	0	0
10	50059988	CT	0.45	0	0	0.47	0	0
10	50060016	TC	0.54	0	0	0.58	0	0
10	50060372	AG	0	0	0	0.35	0	1
10	50062693	AT	0.25	0	1	0.61	0	1
10	50075213	CT	0	0	0	0.33	0.46	0
10	50119784	TC	0.43	0	0	0.59	0	0
10	50119823	TC	0.33	0	0	0.64	0	0
10	50119840	AC	0.25	0	0	0.72	0	0
10	50120917	TG	0.62	0.53	0	0.61	0.46	0
10	50135920	GA	0.29	0	0	0.23	0	0
10	50136476	GA	0.67	0	0	0.75	0	0
10	50137179	GA	0.45	0	0	0.63	0.46	0
10	50139549	GT	0	0.29	0	0.57	0.62	0
10	50142251	AG	0.5	0	0	0.57	0	0
10	50146464	AG	0.42	0	0	0.81	0	0
10	50151303	GA	0.39	0	0	0.61	0	0
10	50153370	AG	0.56	0	0	0.62	0	0
10	50153547	CT	0.65	0	0	0.46	0	0
10	50157569	GA	0.53	0	0	0.64	0	0
10	50158015	CT	0	0.41	0	0	0.52	0
10	50158283	AG	0.5	0	0	0.46	0	0
10	50158305	AT	0.42	0	0	0.42	0	0
10	50158351	CA	0.4	0	0	0.48	0	0
10	50158412	TC	0.42	0	0	0.46	0	0
10	50158477	CG	0.5	0	0	0.43	0	0
10	50248057	GA	0.35	0	0	0.31	0	0
10	50478935	CA	0.52	0	0	0.49	0	0
10	50487333	TC	0.5	0	0	0.38	0	0
10	50494295	GA	0.72	0	0	0.59	0	0
10	50544415	AC	0.29	0	0	0.6	0	0
10	50575673	AG	0.17	0	0	0.33	0	0
10	508432	CT	0	0.64	0.56	0	0.49	0.48
10	50849564	AC	0	0.33	0	0	0.47	0
10	51336413	CG	0	0.35	0	0	0.55	0
10	51533788	GA	0	0	0.53	0	0	0.49
10	51533960	AG	0.6	0	0	0.41	0	0
10	51550393	GA	0.26	0	0	0.45	0	0
10	51933141	TC	0	0	0.38	0.52	0	0.36
10	51934221	AG	0	0.5	0.27	0.28	0.46	0.27
10	51935550	CT	0.45	0	0	0.61	0	0
10	51955675	AG	0.6	0	0.45	0.52	0	0.56
10	52230786	CT	0	0	0.33	0	0.36	0.44
10	52231322	GA	0	0	0.54	0	0	0.46
10	52233285	GA	0.56	0	0	0.59	0.83	0
10	52257691	AG	0.22	0	0	0.46	0.55	0
10	52261153	GA	0	0.37	0.4	0	0	0.73
10	52309786	GA	0	0.45	0	0	0.75	0
10	52324725	TC	0	0	0	0.5	0.5	0
10	52367583	CT	0	0	0	0.41	0.38	0
10	52371490	GC	0.64	0.42	1	0.49	0.56	1
10	52374078	TC	0	0	0	0.58	0.64	1
10	52379013	TC	0	0	0.49	0	0	0.44
10	52384764	GA	0	0.33	0	0.43	0.54	0
10	52400813	AG	0	0	0.58	0	0	0.69
10	52404351	AG	0	0	0	0.64	0.44	0
10	52433119	GA	0	0	0	0.73	0.32	0
10	52446447	CT	0	0	0.23	0.43	0.53	0.3
10	52471446	GA	0	0	0.5	0	0	0.45
10	52518821	CT	0	0	0.62	0	0	0.61
10	52523522	GC	0.62	0.57	0.54	0.47	0.47	0.54
10	52707983	CT	0.26	0.25	0.46	0.33	0	0.49
10	53227544	AG	1	0	0	1	0	0
10	53227571	CT	1	0	0	1	0	0
10	53227667	CT	1	0	0	1	0	0
10	53229929	TC	1	0	0	1	0	0
10	53231889	CT	0	0.98	0	0	1	0
10	53278449	CT	0.4	0	0	0.46	0	0
10	5333251	GA	0.52	0	0	0.43	0	0
10	5634356	TC	1	1	1	1	1	1
10	5692195	AG	1	1	1	1	1	1
10	5734246	GA	0	0	0	0.5	0	0.4
10	5735505	GA	0.49	0.49	0.42	0.53	0.47	0.46
10	5742265	AG	0	0.44	0	0	0.61	0
10	57466705	GC	0	0.5	0	0	0.44	0
10	57469850	AG	0	0	0.39	0	0	0.51
10	57482152	GA	0	0.59	0	0	0.5	0
10	57484859	CT	0	0.65	0	0	0.44	0
10	57486361	AG	0	0.14	0.1	0	0	0
10	57666266	TC	0.43	0.45	0.42	0.47	0	0
10	57666497	TC	0	0	0.74	0	0	0.38
10	57748466	TC	0	0	0.39	0	0	0.55
10	57748696	TC	0	0.24	0.5	0	0.26	0.38
10	57748705	AC	0	0.33	0.47	0	0.28	0.33
10	57750040	GA	0	0	0.72	0	0	0.5
10	57829353	AG	0	0.55	0	0	0.52	0
10	58112085	CT	0	0	1	0	0	1
10	58945764	GA	0	0	0.48	0	0	0.54
10	59648181	CT	1	0	0	1	0	0
10	59648182	TC	1	0	0	1	0	0
10	59744758	CG	0	0	0	0.56	0.44	0
10	59745080	TC	0	0	0	0.39	0.56	0
10	59795338	AG	0.67	0.4	0	0.56	0.55	0
10	59800911	AG	0	0.5	0	0.46	0	0
10	59801745	GA	0	0	0	0.52	0.52	0
10	6070561	CT	0	0.58	0.53	0	0.58	0.64
10	6297727	TC	0	0	0.49	0	0	0.49
10	63734946	TC	0	0	0.52	0	0	0.44
10	63742131	AG	0.52	0.48	0	0.53	0.53	0
10	63742266	AG	0.47	0.49	0	0.55	0.49	0
10	63749228	AG	0	1	0	0	0.46	0
10	63752298	TG	0	0.18	0	0.71	0.25	0
10	63755412	AG	0	0.67	0	0.25	0.33	0
10	64446014	GA	0	1	0.83	0	1	0
10	64449323	CT	0	1	0.54	0	1	0.52
10	64452350	CA	0	0	0.54	0	0	0.5
10	64452588	CG	0	0	0.61	0	0	0.48
10	64453597	AC	0	1	0.4	0	1	0.52
10	64453605	CT	0	0	0.41	0	0	0.52
10	64454025	AG	0	0	0.47	0	0	0.41
10	64458939	CT	0	0	0.36	0	0	0.58
10	64460318	GT	0	0	0.55	0	0	0.5
10	64461006	AG	0	0	0.6	0	0	0.7
10	64480382	GA	0	0	0.64	0	0	0.35
10	64480686	GA	0	0	0.65	0	0	0.58
10	64483698	AG	0.09	0.11	0.09	0	0	0
10	64484705	GA	0	0	0.09	0	0.3	0.09
10	64484824	AG	0	0.13	0	0	0.11	0
10	64484844	GA	0.1	0.16	0.2	0	0.24	0.12
10	64486289	GC	0.21	0	0	0	0	0.14
10	64509510	GA	0	1	0	0	1	0
10	64513700	CA	0.58	0.45	1	0.45	0.42	1
10	64515890	GT	0.25	0.75	1	0.57	0.56	1
10	64521946	TC	0.38	0.55	1	0.57	0.55	1
10	64524766	AG	0	0.52	1	0.48	0.7	1
10	64530955	CA	0.41	0	0.5	0.54	0	0.38
10	64532282	AC	0.48	0	0.5	0.6	0	0.36
10	64532551	AG	0.33	0	0	0.59	0	0.55
10	64535372	AC	0	0	0.5	0	0	0.44
10	64535800	GC	0.72	0	0	0.57	0	0.5
10	64539037	GT	0.4	0	0	0.48	0	1
10	64541732	CT	0	0	0	0.27	0	1
10	64542404	GA	0	0	0.91	0.57	0	0
10	64542557	TC	0.64	0	1	0.42	0	1
10	64543765	GA	0	0	0	0.48	0	1
10	64547300	GA	0.39	0	0	0.23	0	1
10	64547518	CG	0	0	1	0.51	0	1
10	64552103	GA	0	0.53	0	0	0.5	0
10	64552705	AG	0.55	0	0.29	0.58	0	0.51
10	64553230	CA	0.59	0	1	0.41	0	1
10	64556183	CG	0.65	0	1	0.48	0	1
10	64556344	TC	0.45	0	1	0.55	0	1
10	64557127	AG	0.5	0	0	0.42	0	1
10	64557621	TC	0.65	0	1	0.53	0	1
10	64559167	GA	0.67	0	1	0.49	0	1
10	64559607	CT	0.32	0	1	0.44	0	1
10	64562995	CT	0.47	0	1	0.25	0	1
10	64563133	CT	0.26	0	0	0	0	1
10	64563156	GA	0.21	0	0	0.33	0	0.95
10	64563482	CT	0.47	0	1	0.51	0	1
10	64563713	CT	0.5	0	1	0.52	0	1
10	64563794	TC	0.52	0	1	0.45	0	1
10	64563900	GA	0.5	0	1	0.5	0	1
10	64563938	GA	0.43	0	1	0.48	0	1
10	64564997	GA	0.48	0	1	0.48	0	1
10	64566996	GA	0.38	0	0.5	0.56	0	0.43
10	64567022	CT	0	0	0.51	0	0	0.65
10	64567133	AT	0.35	0	0.3	0.34	0	0.33
10	64573271	GA	0.33	0	1	0.45	0	1
10	64577436	GA	0.5	0	1	0.25	0	1
10	64581474	GA	0	0.41	0	0	0.38	0
10	64582101	GA	0	0.5	0	0	0.55	0
10	64582199	GT	0	0.53	0	0	0.58	0
10	64582365	GA	0	0.46	0	0	0.55	0
10	64586096	TC	0	0.39	0	0	0.55	0
10	64586328	CT	0.66	0	1	0.57	0	1
10	64586650	CA	0.34	0.42	1	0.35	0.52	1
10	64586735	AG	0.28	0.48	1	0.43	0.48	1
10	64586773	CT	0.15	0	0.31	0.29	0	0.32
10	64586847	TC	0.22	0.42	1	0.4	0.53	1
10	64586849	GT	0.22	0.4	1	0.4	0.53	1
10	64586884	TC	0.31	0.47	1	0.38	0.55	1
10	64586943	CT	0	0.49	0	0	0.56	0
10	64588540	TC	0.42	0.68	1	0.47	0.53	1
10	64588557	GT	0	0.68	0	0	0.56	0
10	64589050	TC	0.45	0.45	1	0.31	0.36	1
10	64589087	AG	0.4	0.49	1	0.22	0.35	0
10	64589128	CT	0.33	0	0	0.11	0	0
10	64589167	CA	0	0.17	0	0	0.12	0
10	64589173	CA	0	0.32	0	0	0.33	0
10	64590115	AG	0	0	0.74	0	0	0.55
10	64590407	TC	0.78	0	1	0.46	0	1
10	64593036	GA	0.74	0.36	1	0.54	0.38	1
10	64594422	TC	0	0.53	0	0	0.46	0
10	64594772	AG	0.36	0	1	0.5	0	1
10	64595666	AG	0	0	0.68	0	0	0.47
10	64595670	AG	0.39	0.51	1	0.36	0.42	1
10	64596207	CT	0.6	0	1	0.45	0	1
10	64600380	TC	0.53	0.23	1	0.36	0.4	0
10	64600408	GA	0.37	0.23	1	0.29	0.38	0
10	64600412	TG	0.35	0.26	1	0.29	0.4	0
10	64600492	AG	0.33	0	0.4	0.36	0	0.65
10	64600517	CT	0.41	0	1	0.38	0	1
10	64600524	CT	0.42	0.41	1	0.38	0.51	1
10	64601507	AG	0.47	0.7	1	0.42	0.53	1
10	64602665	CT	0.42	0	1	0.45	0	1
10	64604087	AG	0.55	0	1	0.63	0	1
10	64604118	GA	0.71	0	1	0.6	0	1
10	64604320	CA	0.63	0	1	0.57	0	1
10	64604354	AG	0.48	0.43	1	0.54	0.51	1
10	64604680	GT	0	0.4	0	0	0.45	0
10	64606639	GC	0.53	0	1	0.43	0	1
10	64607712	GA	0.7	0	0	0.61	0	0
10	64612133	GA	0	0.53	0	0	0.49	0
10	64615254	CG	0	0	0.5	0	0	0.61
10	64625635	AG	0.67	0	1	0.45	0	1
10	64632488	AG	0.5	0	1	0.52	0	1
10	64632990	AG	0	0.57	0	0	0.51	0
10	64634853	AG	0	0.6	0	0	0.58	0
10	64635867	AG	0.4	0.4	1	0.49	0.46	1
10	64637847	AG	0	0.37	0	0	0.4	0
10	64637886	GT	0.47	0.42	1	0.47	0.43	1
10	64638673	GC	0.38	0.31	1	0.55	0.49	1
10	64640794	TG	0	0.41	0	0	0.46	0
10	64642652	TA	0.43	0	0.38	0.45	0	0.4
10	64658450	TC	0	0.59	0.57	0	0.44	0.65
10	64658508	GC	0.69	0	0	0.57	0	0
10	64659716	TC	0.4	0	0	0.4	0	0
10	64659726	CT	0.39	0	0	0.44	0	0
10	64659732	GA	0.36	0	0	0.47	0	0
10	64659767	GA	0.41	0	0	0.46	0	0
10	64659952	CT	0.53	0	0	0.54	0	0
10	64660254	CG	0.47	0	0	0.5	0	0
10	64660519	GA	0.44	0	0	0.57	0	0
10	64662178	GC	0.6	0	0	0.52	0	0
10	64662194	CT	0.6	0	0	0.58	0	0
10	64667149	CT	0.67	0.61	0.48	0.63	0.35	0.46
10	64668199	TC	0.67	0	0	0.39	0	0
10	64668523	GA	0	0.37	0	0	0.56	0.47
10	64682825	CT	0.58	0.48	0.57	0.53	0.49	0.57
10	64684330	GC	0	0.43	0.57	0	0.57	0.6
10	64692750	GA	0.6	0	0	0.29	0	0
10	64696347	GA	0.62	0	0	0.53	0	0
10	64696370	GA	0.57	0	0	0.4	0	0
10	64700366	GT	0.5	0	0	0.36	0	0
10	64700640	GA	0.3	0	0	0.6	0	0
10	64701376	AT	0.5	0	0	0.47	0	0
10	64704647	GA	0.48	0	0	0.46	0	0
10	64712841	CT	0	0.52	0.83	0	0.58	0.57
10	64719637	GA	0	0.39	0.4	0	0.33	0.54
10	64722269	TC	0.28	0	0	0.39	0	0
10	64722704	GA	0.4	0	0	0.54	0	0
10	64722741	AG	0	0.3	0	0	0.49	0.56
10	64729305	GA	0	0.64	0.39	0	0.53	0.32
10	64729309	CG	0.37	0	0	0.41	0	0
10	64735338	GA	0.56	0	0	0.38	0	0
10	64737352	TC	1	0	0	1	0	0
10	64740674	AT	0	0	0.46	0	0.24	0.38
10	64743035	GA	0.27	0	0	0.44	0	0
10	64746827	CG	0.33	0	0	0.42	0	0
10	64750978	AG	0.43	0	0	0.53	0	0
10	64751625	AG	0.57	0	0	0.54	0	0
10	64753114	CT	0	0.46	0.75	0	0.5	0.79
10	64755571	TG	1	0	0	1	0	0
10	64755591	TA	0	0.56	0.42	0	0.56	0.61
10	64763075	AG	0	0.64	0.38	0.75	0.58	0.53
10	64763865	CT	0.31	0	0	0.31	0	0
10	64784230	AG	0	0	0.83	0	0.54	0
10	64785998	TC	0	0.23	0.6	1	0.5	0
10	64808097	AG	0.4	0	0	0.59	0	0
10	64811417	GA	0	0	0	1	0.59	0
10	64814105	GA	1	0.33	0	1	0.51	0
10	64819923	TG	0.46	0	0	0.56	0	0
10	64820031	AT	0.4	0	0	0.43	0	0
10	64820250	AG	1	0.43	0.25	1	0.53	0
10	64820895	CT	0.63	0	0	0.65	0	0
10	64821340	CA	0.45	0	0	0.63	0	0
10	64821356	AG	0.5	0	0	0.59	0	0
10	64821453	TA	0.62	0	0	0.38	0	0
10	64822853	AC	0.84	0	0	0.42	0	0
10	64822876	CA	0.82	0	0	0.41	0	0
10	64822926	TC	0.79	0	0	0.43	0	0
10	64823046	AG	0	0.71	0.67	0	0.49	0.44
10	64823090	AG	0	0.6	0	1	0.33	0.4
10	64826146	CT	0	0.64	0.82	0	0.41	0.47
10	64826272	AT	0.59	0	0	0.48	0	0
10	64828662	CT	0.43	0	0	0.61	0	0
10	64829458	TC	0.36	0	0	0.54	0	0
10	64830147	CT	0.38	0	0	0.6	0	0
10	64830208	GA	0.24	0.43	0	0.58	0.62	0.25
10	64831289	AG	0.53	0	0	0.58	0	0
10	64833970	TG	1	0.5	0.4	1	0.61	0
10	64834354	AG	0.36	0	0	0.73	0	0
10	64854315	CT	0.58	0	0	0.54	0	0
10	64856712	GA	0.43	0	0	0.65	0	0
10	64859798	TC	0.5	0	0	0.52	0	0
10	64863282	AG	0.5	0	0	0.44	0	0
10	64863295	CT	0.36	0	0	0.4	0	0
10	64866593	AG	1	0	0	1	0	0
10	64868857	CT	0	0.3	0.72	0	0.43	0.59
10	64871507	CA	1	0	0	1	0	0
10	64871667	GA	0.58	0	0	0.34	0	0
10	64874242	TC	0.53	0	0	0.58	0	0
10	64874473	GA	1	0	0	1	0	0
10	64876097	GA	0	0.53	0.4	0	0.59	0.6
10	64882456	GT	0	0.41	0.61	0	0.55	0.81
10	64882558	AT	1	0.56	0.68	1	0.58	0.69
10	64883351	AG	1	0.39	0	1	0.35	0.62
10	64883547	GA	0	0	0	1	0.19	0
10	64885299	GA	0	0.37	0	0	0.36	0
10	64885934	AG	0	0	0.5	0	0	0.42
10	64901003	CA	0	0	0.52	0	0	0.55
10	66642459	TC	0.44	0.45	0	0.65	0.47	0
10	66645954	TG	0	0.47	0	0	0.67	0
10	66646934	GA	0.27	0.47	0	0	0.5	0
10	6690120	GA	0	0	0.5	0	0	0.6
10	6690179	AG	0.5	0	0.2	0	0	0
10	6690245	TC	0.14	0	0.33	0	0	0
10	67156295	CT	0	0	0.45	0	0	0.45
10	67156299	TC	0	0	0.47	0	0	0.46
10	67267267	TC	0	0	0	0.58	0	0.72
10	67267271	CA	0	0	0.55	0.55	0	0.72
10	67479267	GA	0	0.48	0	0	0.6	0
10	68964863	GT	0	0	0	0.5	0	0.5
10	68971741	AG	0	0	0.48	0	0	0.66
10	69977841	AG	1	0.28	0	1	0.5	1
10	7093807	AG	0	0.44	1	0	0	1
10	7093834	GA	0	0	0.68	0	0	0.5
10	70969455	AC	0	0.36	0.65	0	0	0
10	71126885	TG	0.56	0	1	0.42	0	1
10	71183696	TC	0	0	0.57	0	0	0.58
10	7299611	TG	0	0	0.71	0	0	0.39
10	7300130	GA	0	0	0.4	0	0	0.55
10	7301805	TG	0	0	0.4	0	0	0.4
10	7302000	AG	0	0	0.56	0	0	0.52
10	7303118	CT	0	0	0.33	0	0	0.59
10	7310489	CA	0	0	0.27	0	0	0.53
10	7311403	GA	0	0	0.38	0	0	0.47
10	7314965	CT	0	0.53	0	0	0.48	0
10	73260732	GT	0	0	0.5	0	0	0.33
10	7360749	TC	0	0	0.54	0	0	0.7
10	74088109	AC	0	0	0.4	0	0	0.3
10	7428315	GT	0.62	0	0	0.38	0	0
10	74944946	CT	0.61	0	0	0.57	0	0
10	7505386	CT	0	0	0.41	0	0	0.32
10	7505556	GA	0	0	0.27	0	0	0.32
10	7506310	GA	0	0	0.36	0	0	0.48
10	7528855	GA	0	0	0.45	0	0	0.39
10	75289021	GA	1	1	1	1	1	1
10	75289054	GA	1	1	1	0.99	1	1
10	77655175	CT	1	1	1	1	0.97	1
10	77655207	TC	0.98	0.98	1	0.98	1	1
10	78733507	GA	0	0.59	1	0	0.35	1
10	78735942	AG	0	0.42	0.27	0.21	0.15	0.4
10	78743636	TC	0	0	0.4	0.42	0	0.23
10	78743685	AT	0	0	0.42	0.56	0	0
10	78744585	AG	0.64	0	0	0.45	0	0.67
10	78751871	AG	0	0.4	0	0.5	0.42	0
10	78754023	AC	0.77	0	0	0.48	0	0
10	78755069	GA	0	0	0.64	0	0	0.7
10	78769016	GT	0	0	0.82	0	0	0.85
10	78780316	AG	0	0.5	0	0.52	0.52	0
10	78905533	GT	0	0	0.58	1	0	0
10	78912699	CT	0	0	0	0.25	0.5	0
10	78968815	TC	0	0	0.7	0	0	0.55
10	79148280	GA	0.6	0	0.43	0.57	0	0.44
10	79150660	AG	0.65	0.47	0.42	0.77	0	0.64
10	79180188	AT	0	0	0.51	0	0	0.56
10	79191542	CT	0	0	0.47	0	0	0.57
10	79213247	AC	0	0	0.52	0	0	0.58
10	79259528	TC	0	0	0.51	0	0	0.41
10	79259872	TC	0	0	0.32	0	0	0.28
10	79259917	AC	0	0	0.46	0	0	0.3
10	80725440	AG	0.46	0.39	0.59	0.47	0.24	0.64
10	8072557	AG	0	0	0.45	0	0	0.5
10	80725615	TC	0.45	0.45	0.46	0.28	0	0.74
10	8072593	TC	0	0	0.57	0	0	0.58
10	8072757	CT	0	0	0.5	0	0	0.36
10	8072812	AG	0	0	0.5	0	0	0.33
10	8072823	GA	0	0	0.5	0	0	0.34
10	8073196	AG	0	0	0.42	0	0	0.41
10	81085983	CA	0	0.5	0	0	0.69	0
10	82119487	GA	0.27	0	0	0.55	0	0
10	82152985	CA	0	1	0	0	1	0
10	82180746	CT	0	0	0	0.63	1	0
10	82191238	CG	0	1	0	0.58	1	0.45
10	83767346	AG	0	0.36	0	0	0.33	0
10	83777920	AG	0	0	0	0.23	0	0.23
10	84776135	CT	0	0.69	0	0	0.64	0
10	92555048	TC	0.55	1	0.4	0	1	0
10	92556126	GA	1	1	1	1	1	1
10	94354085	GA	1	1	1	1	1	1
10	94354277	TG	0.99	1	1	1	1	1
10	94354356	TC	1	1	1	1	1	1
10	94354583	AG	1	1	1	1	1	1
10	94354646	AC	1	1	1	1	1	1
10	94354949	TC	0.51	0	0.42	0.41	0	0.54
10	94355659	CT	0.51	0	0.5	0.49	0	0.44
10	94689882	CT	0	0	0	0.57	0.86	0
10	94706423	GA	0.42	0	0	0.43	0	0
10	9512887	AG	0	0	1	0	0	1
10	9512891	CG	0	0	1	0	0	1
10	9518684	GA	0	0	1	0	0	1
10	9518710	TA	0	0	1	0	0	1
10	95315002	GA	0	0	0.29	0.46	0	0
10	95390207	AG	0	0.52	0	0	0.33	0
10	95417174	GA	0	0	0.5	0	0	0.43
10	95927282	CT	0	0	0.58	0	0	0.49
10	97288339	AG	0	0	0.64	0	0	0.43
10	97292505	CA	0	0	0.57	0	0	0.69
10	97293723	GA	0	0	0.31	0	0	0.27
10	97302836	CT	0	0	0.62	0	0	0.82
10	97372422	CT	0	0	0.6	0	0	0.79
10	97423135	CT	0	0	0.67	0	0	1
10	97423195	GA	0	0	0.77	0	0	1
10	98435387	CT	0	0	1	0	0	1
10	98468628	TC	0.48	0.38	1	0.53	0.55	1
10	98492193	GA	0.5	0	0	0.8	0	0
10	98492815	AG	0.2	0	0.3	0.33	0	0
10	98493434	AG	0.73	0	0	0.7	0	0
10	98500937	CG	0	0.47	0.57	0	0.35	0.53
10	98502043	GT	0	0.44	0	0	0.45	0
10	98503283	GA	0.69	0.28	0	0.37	0.47	0
10	98504099	GC	0	0	0.47	0	0	0.63
10	98506735	AG	0	0.4	0	0.52	0.8	0
10	98507615	CT	0	0.4	0	0.4	0	0
10	98507820	AG	0	0.58	0	0.45	0	0
11	1013099	GT	0	0	0	0.58	0.5	0
11	10199726	AC	0	0.45	0.56	0	0.4	0.56
11	10221945	GC	0	0.6	0.54	0	0.55	0.33
11	1048206	TC	0	0	0	0.29	0.54	0
11	1049329	TC	0	0	0	0.43	0.67	0
11	1050730	CT	0	0.46	0	0.6	0.32	0
11	1053670	CT	0	0.35	0	0	0.16	0
11	1053829	GC	0	0.24	0	0	0.53	0
11	1058238	GT	0	0.38	0	0	0.55	0
11	10967178	TC	0	0.43	0	0	0.53	0
11	1105786	TC	1	1	1	0	1	1
11	11102508	TC	0.56	0	0	0.69	0	0
11	11102681	GA	0.57	0	0	0.62	0	0
11	11104572	TC	0	0	0.36	0	0	0.36
11	11663300	TC	0	0.55	0	0	0.4	0
11	11874107	CT	0	0.37	1	0	0.44	1
11	11891972	AC	0	0	0.44	0	0	0.47
11	11997408	GA	0	0	0.33	0	0	0.53
11	11997499	AG	0	0	0.42	0	0	0.56
11	11997627	GA	0	0	0.35	0	0	0.55
11	11999600	AG	0	0	0.43	0	0	0.41
11	12099819	CT	0.49	0	0	0.54	0	0
11	12164735	CT	0	0	0.6	0	0	0.33
11	12167314	GA	0	0	0.61	0	0	0.31
11	12279983	CT	0	0.45	0	0	0	0.45
11	12330930	TC	0.38	1	1	0.43	1	1
11	12330962	GC	0.38	0.48	0	0.42	0.64	0
11	12335037	CA	0	0	0.55	0	0	0.56
11	12345118	CT	0	0	0.47	0	0	0.43
11	12345144	GA	0	0.48	0	0	0.43	0
11	12350209	AG	0.08	0	0.08	0.14	0	0
11	12350285	AG	0	0	0.09	0	0	0.13
11	12350737	TG	0	0	0.51	0	0	0.82
11	12350743	AG	0.35	0.27	0.12	0	0	0
11	12350748	AG	0.45	0.4	0.39	0	0	0
11	12350794	AG	0.17	0	0.13	0	0	0
11	12350825	AG	0.12	0.19	0.14	0	0	0
11	12350871	AG	0.48	0.27	0.45	0.3	0	0.36
11	12350884	AG	0.15	0.13	0.14	0.27	0	0
11	12352090	TC	0.5	1	0.32	0.7	0	0
11	12393691	GA	0	0.64	1	0.5	0	1
11	12404287	GA	0	0.23	1	0	0.46	0
11	12411058	GT	0.49	0	0	0.45	0	0
11	12411334	GA	0	0	0.52	0	0	0.55
11	12411400	AC	0.48	0	0	0.48	0	0
11	12436339	TC	0	0	0.5	0	0	0.62
11	12586773	TC	0	0.26	0.5	0	0.73	0.62
11	12587681	GC	0	0	0.26	0	0	0.36
11	13089244	CA	0	0	0.41	0	0	0.46
11	13092665	TC	0.6	0	0	0.68	0	0
11	13093437	TC	0	0.62	0	0	0.35	0
11	13151748	TC	0	0.57	0	0	0.47	0
11	1316347	AG	0.58	0.99	0.46	0.54	1	0.65
11	13518259	AG	0	0.42	0	0	0.66	0
11	13574468	CT	0	0	0	0.25	0.38	0
11	13582312	CT	0.31	0	0	0.29	0	0
11	13583188	CT	0.28	0	0	0.24	0	0
11	13583200	CG	0.26	0	0	0.2	0	0
11	13583245	TC	0.16	0	0	0.11	0	0
11	13583293	AG	0.15	0	0	0.22	0	0
11	13603396	AG	0.54	0	0	0.52	0	0
11	13635942	CT	0	0.54	0	0	0.51	0
11	13888625	GA	0	0	0	0.55	0	0.27
11	13889584	TC	0.48	0	0.41	0.49	0	0.43
11	13890003	TC	0.09	0	0.06	0.06	0	0.08
11	13890373	AC	0	0.64	0.57	0	0.68	0.56
11	13894398	CT	0.67	0	0.38	0.39	0	0.6
11	13898167	GA	0.54	0	0	0.35	0	0.53
11	13898217	GT	0.62	0	0	0.43	0	0.5
11	13898777	AG	0	0	0.44	0.55	0	0.63
11	13901523	GA	0.64	0	0.43	0.53	0	0.54
11	13904581	TC	0	0	0.31	0	0.46	0
11	13907179	CT	0	0	0.6	0.5	0	0.64
11	13920543	GA	0.33	0	0.6	0.54	0	0.4
11	13922256	GA	0.56	0	0.36	0.38	0	0.26
11	13926885	AC	0.44	1	0.26	0.62	1	0.48
11	13940562	CG	0.48	0	0.47	0.49	0	0.47
11	13948118	CT	0.52	0	0.49	0.53	0	0.53
11	13960734	AC	0.67	0	0	0.4	0	0
11	13961343	GA	0.4	0	0	0.38	0	0
11	13963509	AG	0	0.61	0	0	0.53	0
11	13963667	CT	0	0	0.56	0	0	0.41
11	13969348	TC	0.5	0	0	0.51	0	0
11	13972025	CG	0.6	0	0	0.43	0	0
11	13975305	CT	0	0.79	0	0	0.42	0
11	13975984	AG	0	0.5	0	0	0.53	0
11	13976095	GC	0	0.56	0	0	0.52	0
11	13976450	GA	0	0.33	0	0	0.63	0
11	13977529	CT	0.47	0	0	0.57	0	0
11	13980266	CG	0	0.45	0	0	0.51	0
11	13981662	GT	0	0.25	0	0	0.39	0
11	13981681	CT	0	0.3	0	0	0.38	0
11	13983204	AG	0	0.47	0	0	0.5	0
11	13983236	CT	1	0.26	0.39	1	0.41	0
11	13983541	GA	0	0.45	0	0	0.56	0
11	13983563	TA	0	0.44	0	0	0.56	0
11	13984903	GC	0	0.65	0	0	0.54	0
11	13984964	CT	0	0.7	0	0	0.58	0
11	13985013	CA	0	0.7	0	0	0.54	0
11	13985206	AC	0.48	0.71	0	0.5	0.58	0
11	13986100	AG	1	0	0	1	0	0
11	13987041	GA	0.35	0	0.58	0.64	0	0.58
11	13987218	GA	0.56	0	0.5	0.48	0	0.52
11	13988744	CT	0.65	0	0.47	0.6	0	0.42
11	13990361	AG	0	0	0	0.05	0.07	0
11	13991403	CT	0.55	0	0.66	0.45	0	0.6
11	13994208	AC	0.53	0	0	0.52	0	0
11	13994240	AG	0.5	0	0.47	0.52	0	0.6
11	13995381	CA	0.58	0	0.4	0.53	0	0.5
11	14024495	AG	0	0	0	0.5	0	0.7
11	14054910	AG	0	0	0.5	0	0	0.49
11	14135622	CT	0	0.58	0	0	0.46	0
11	14135913	CT	0	0.21	0	0	0.35	0
11	14136067	AG	1	0.69	0	1	0.59	0.42
11	14136174	CT	1	0	0	1	0.5	0.43
11	14136862	GA	0	0.74	0	0	0.58	0
11	14138539	CG	0.64	0	0	0.37	0	0
11	14145211	CG	0	0	0	1	0.53	0
11	14152030	CT	0.5	0	0	0.64	0	0
11	14152935	AC	0	0	0	1	1	0
11	14160995	AG	0	1	0	1	1	0
11	14176581	CT	0	0	0	1	1	0
11	14179164	AG	0	0	0	0.37	1	0
11	14199198	CT	0	0.5	0	0	0.6	0
11	1420558	GA	0	0.4	0	0	0.64	0
11	1420647	AG	0	0	0.57	0.25	0.8	0.42
11	14210154	TG	0	0.47	0	0	0.5	0
11	14213786	TC	0.29	0	0	0.42	0	0
11	14223573	GA	0	0	0	0.56	0.44	0
11	14223846	TA	0	0	0	0.36	1	0
11	14230562	TG	0	0	0	0.47	1	0
11	14233285	TC	0	0	0	0.5	1	0
11	14278017	GA	0	0	0	0.5	0.5	0
11	14284470	CG	0	0	0.53	0	0	0.27
11	1474657	AG	0.73	0	0	0.45	0	0
11	1478452	TC	0.2	0.5	0	0.33	0.41	0
11	1509243	CT	0.53	0	0	0.41	0	0
11	15263732	TC	0.27	0	0	0.4	0	0
11	1539623	CG	0	0.5	0	0	0.47	0
11	1547152	TG	0	0.46	0	0	0.36	0
11	15731991	AG	0.52	0	0	0.42	0	0
11	1581692	GA	0.63	0	0	0.66	0	0
11	1587115	CT	0.4	0	0	0.44	0	0
11	1588831	CT	0.4	0.46	0.29	0.59	0.62	0.52
11	15911631	CG	1	1	1	0	1	0
11	1601009	GA	0.8	0	0	0.39	0	0
11	1612209	AG	0	0	0	1	0.27	0
11	1622602	GA	0	0	0	0	0.23	0.3
11	1624657	TC	0	0	0	0	1	0.36
11	16313952	GC	0	0	0.3	0	0	0.51
11	1631833	TC	0.61	0	0	0.52	1	0.33
11	16330216	AG	0.43	0	0	0.38	0	0
11	16729228	AC	0.38	0.31	0	0.39	0.26	0
11	16729308	CA	0.4	0.31	0.51	0.47	0.31	0.31
11	16767710	GA	0	0	0.51	0	0	0.39
11	1696451	CT	0.69	0	0.7	0	0	0.62
11	17004113	CT	1	0	0.23	1	0	0
11	1789370	CT	0	0	0.38	0.88	0	0.95
11	1789376	CT	0	0	0.62	0.97	0	0.99
11	1790105	TC	0.6	0.35	0	0.86	0.96	0.93
11	1790152	AC	0.76	0.59	0	0.94	0.98	0.98
11	1790177	GT	0.88	0.89	0	0.97	0.99	0.99
11	17963742	CT	0.5	0.52	0	0.5	0.39	0
11	17970510	GA	0.53	0	0	0.33	0	0
11	1801236	CG	0.75	0.82	0.93	0.99	0.89	0.97
11	1801251	CT	0.68	0.85	0.94	0.98	0.86	0.97
11	1802104	AG	0	0	0.27	0.42	0.34	0.64
11	1809629	GA	0	0.09	0.2	0.27	0.8	0
11	1809644	CA	0	0.17	0.29	0.5	0.87	0
11	1810023	AC	0	0.19	0.39	0.53	0.5	0.24
11	1810126	GA	0.08	0.48	0.87	0.75	0.85	0.9
11	1811828	GA	0	0.08	0	0	0	0.27
11	1811900	CT	0.07	0.21	0.9	0.82	0.54	0.7
11	18275970	GA	0	0	0	1	0.4	0
11	1829840	GA	0	0	0.51	0	0	0.51
11	18314428	AC	0	0.54	0	0	0.36	0
11	1836018	GA	0	0	0.8	0	0.67	0.6
11	1848102	GT	0.5	0	0	0.49	0	0
11	1852209	CT	0	0	0.5	0	0	0.35
11	20269469	GA	1	0.43	0	1	0.57	0
11	20269569	CT	0.36	0	0	0.43	0	0
11	20269629	TG	0.54	0.38	0	0.47	0.33	0
11	20367430	AG	0	0	0	0	0.36	0.45
11	20376951	AT	0.55	0.6	0	0.79	0	0
11	20377421	AG	0.59	0.68	0	0.65	0.5	0
11	20377608	CT	0.51	0.56	0	0.55	0.25	0
11	20377739	AT	0.55	0.59	0	0.53	0.39	0
11	20377973	AG	0.54	0.52	0	0.57	0.39	0
11	20378080	AG	0.53	0.45	0	0.56	0.42	0
11	20400264	TC	0.87	0.88	0.89	0.95	0.92	0.94
11	20400519	CT	0.49	0.47	0	0.41	0.48	0
11	20446984	CG	0	0.46	0	0	0.45	0
11	20878610	GA	0.74	0.7	0.56	0.55	0.33	0.35
11	20878839	CG	0.59	0	0	0.53	0	0
11	20879142	AG	0.39	0	0.5	0.43	0	0.42
11	20880769	GC	0.61	0.58	0.51	0.36	0.38	0.51
11	20912806	GA	0.88	0	0.62	0.5	0	0
11	21283258	CT	0	0	0.5	0	0	0.61
11	21330199	CT	0	0	0	0	0.07	0.07
11	21330474	AT	0	0.41	0	0	0.41	0
11	2311274	TC	0.32	0.58	0	0.45	0.49	0
11	2313307	GA	0.29	0	0	0.54	0	0
11	2313318	TG	0.28	0	0	0.5	0	0
11	23266033	AG	0	0.05	0	0	0.06	0
11	23266410	CT	0.62	0	0.46	0.5	0	0.4
11	2387091	AG	0.42	0	0	0.44	0	0
11	2387181	AG	0.4	0	0	0.25	0	0
11	2423234	AG	0.7	0	0	0.38	0	0
11	2424050	GA	0	0.49	0	0	0.61	0
11	24438299	AG	0.54	0	0	0.54	0	0
11	24455708	CT	0	0.31	0	0.5	0	0
11	24455788	AG	0.64	0	0	0.54	0	0
11	2447518	AT	0.52	0	0	0.27	0	0
11	2454628	GA	0.5	0	0	0.33	0	0
11	2456099	CA	0.59	0	0	0.59	0	0
11	24637275	GA	0	0	0.43	0	0	0.29
11	24637482	CT	0	0	0.66	0	0	0.44
11	24641967	AC	0.39	0.74	0	0	0.4	0
11	24707168	GC	0.8	0.82	0.24	0.47	0.47	0
11	2477407	AT	0.41	0	0	0.45	0	0
11	2564252	GA	0.51	0.4	0	0.48	0.49	0
11	2564287	CT	0.44	0.34	0	0.49	0.49	0
11	2734187	CT	0.38	0	0.37	0.24	0	0
11	28738102	AG	1	0	0	1	0	0
11	28739184	TC	0.48	0.61	0.6	0.41	0.43	0.47
11	28772325	GC	1	0	0	1	0	0
11	28772346	CT	1	0	0	1	0	0
11	28779255	CT	1	0	0	1	0	0
11	28779307	GA	1	0	0	1	0	0
11	28861723	AG	1	0	0	1	0	0
11	28865201	CT	0	0.5	0.48	0	0.48	0.44
11	28872947	CT	1	0	0	1	0	0
11	28877243	GC	0.89	0.42	0.41	0.91	0.35	0.41
11	28884181	CT	1	0	0	1	0.55	0
11	28918315	CT	1	0	0	1	0	0
11	28958529	TG	0.86	0.95	0.83	0	0	0
11	28958530	TA	0.83	0.95	0.83	0	0	0
11	28985492	GA	0	0	0.69	0	0	0.63
11	28987040	CA	1	0	0	1	0	0
11	28987044	AC	1	0	0	1	0	0
11	28987130	AT	1	0	0	1	0	0
11	28988720	GA	0	0	0.41	0	0	0.47
11	28988806	GA	1	0	0	1	0	0
11	29231263	GA	0.97	0	0.58	0.81	0	0.49
11	29776537	AG	0	0.57	0	0	0.62	0
11	29811384	GA	0	0.1	0	0	0	0.08
11	29941611	GT	0	0.58	0	0	0.48	0
11	29969733	TC	1	0.56	0.49	1	0.54	0.5
11	29977772	TC	1	0.41	0.46	1	0.5	0.41
11	29977832	AG	1	0.42	0.44	1	0.55	0.42
11	30114530	CT	0.48	0	0	0.5	0	0
11	30114548	GA	1	1	0.47	1	1	0.55
11	30114569	TC	1	1	0.99	1	1	1
11	30114879	AT	0	0	1	0	1	1
11	30842074	CT	0	0	0.57	0	0	0.54
11	30850803	GA	0	0	0.47	0	0	0.61
11	30850860	CT	0	0	0.52	0	0	0.62
11	31095662	GC	1	0	0.32	1	0	0.41
11	31095682	AG	1	0	0.33	1	0	0.35
11	3148586	CT	0	0	0.2	0	0	0.44
11	31583426	AC	0	0	0.5	0	0	0.43
11	31592468	GA	0	0	0.66	0	0	0.46
11	31760439	GA	1	0	0	1	0.4	0
11	32242018	CT	0	0.57	0.8	1	0	0
11	32516518	TC	0	0	0.43	0	0	0.4
11	32519891	GA	0	0	0.55	0	0	0.54
11	32521120	AG	0	0.15	0	0.19	0.15	0
11	32521154	AG	0.18	0.23	0.15	0	0	0
11	32521155	AG	0.19	0.22	0.12	0	0	0
11	32521223	CT	0	0	0.44	0	0	0.6
11	32521260	CT	0	0	0.46	0	0	0.5
11	32521754	AG	0.11	0	0.11	0.11	0.14	0.17
11	32521806	AG	0.21	0.18	0.24	0	0.19	0.22
11	32521820	AG	0.09	0	0.15	0	0	0.21
11	32525722	AC	0	0	1	0	0.7	0
11	32535854	CT	0	0	1	0	0	1
11	32898529	AG	0	0	0.5	0	0	0.41
11	32899203	TC	0	0	0.45	0	0	0.5
11	33304880	GA	0	0	0.44	0	0	0.42
11	33537546	AG	0.06	0.07	0	0	0	0
11	33537609	AG	0.07	0	0	0	0.08	0.05
11	33541789	AC	1	0	0.62	1	0	0.65
11	33541847	TG	0	0.33	0	0	0.58	0
11	33542305	AG	0.5	0.24	0.37	0.23	0.32	0.5
11	33542338	AG	0.21	0.12	0.25	0	0.12	0.17
11	33548397	CT	0	0.4	0	0	0.42	0
11	33552640	GC	1	0.69	1	1	0.59	1
11	33553878	GA	0	0	0.64	0	0	0.43
11	33559475	AG	0	0.48	0.49	0	0.39	0.6
11	33560081	CG	0	0.47	0	0	0.43	0
11	33560608	AC	0	0	0.61	0	0	0.53
11	33560935	CT	0	0.41	0	0	0.61	0
11	33563215	AC	0	0.54	0	0	0.61	0
11	33860176	TG	0	0.51	0	0	0.46	0
11	3439852	CT	0	0.48	0	0	0.54	0
11	34939884	GT	1	0.41	0	1	0.46	0
11	3498082	AG	0	0.4	0	0	0.52	0
11	35692058	TA	0	0.8	0	0	0.55	0
11	35694874	CT	1	0	0	1	0	0
11	35699875	CT	0	0.4	0	0	0.47	0
11	35725698	GA	0	0.47	0	0	0.5	0
11	35731457	GA	0	0.33	0	0	0.29	0
11	35738401	AG	0	0.36	0	0	0.5	0
11	35738491	TC	0	0.25	0	0	0.75	0
11	35741169	GA	1	0.48	0.45	1	0.65	0.64
11	35741598	GA	0	0.5	0	0	0.58	0
11	35741875	CA	0	0.74	0	0	0.63	0
11	35745124	CT	0	0.63	0	0	0.52	0
11	35748447	GC	1	1	0	1	1	1
11	35748810	GA	0	0.79	0	0	0.49	0
11	35749920	GA	0	0.4	0	0	0.24	0
11	35754042	GC	0	0	0.36	1	0.44	0
11	35757131	TC	1	0.54	0.69	1	0.32	0
11	35764754	AG	0	0.31	0.55	1	0.37	0
11	35767580	TC	1	0	0	1	0	0
11	35769203	GA	0	0.57	0	0	0.51	0
11	35770415	GA	0	0.5	0	0	0.5	0
11	35770424	CT	0	0	0.4	1	0	0
11	35770765	TA	1	0.57	0.5	1	0.35	0
11	35774058	AG	0	0	0	0.17	0.07	0
11	35774112	GA	0	0	0	1	0	0.42
11	35774234	GA	0	0	0	1	0.5	0
11	35776422	AG	0	0	0	0.35	0.14	0
11	35782195	CG	1	0	0.47	0.98	0	0
11	35804304	GC	0	0.25	0	0	0.56	0
11	35809227	TC	0	0.42	0	0	0.52	0
11	35816986	CT	0	0	0.4	1	0	0
11	35832346	TC	0	0.6	0	0	0.48	0
11	35835539	AG	0	0.6	0	0	0.48	0
11	35846390	TC	0	0	0	1	1	0
11	35866077	GA	0	0	0.36	0	0	0.64
11	35905071	AG	0.27	0	0	0	0.14	0
11	35908445	TG	1	0	0	1	0	0
11	35911600	AG	0	0	0	0.12	0.22	0
11	35971490	GA	1	0	0	1	0	0
11	36167380	AG	0	0	0	1	0.33	0
11	36593961	GA	0	0	0.53	0	0	0.58
11	37610775	AT	0	0.7	0.6	0	0.69	0
11	37616762	GA	0	0.71	0.41	0	0.33	0.62
11	38445804	CG	0	0	0.54	0	0	0.47
11	40479347	AG	0	0	0	0.2	0.23	0
11	40479406	AG	0	0	0	0.25	0.28	0
11	40628529	CT	0	1	0	0	1	0
11	40652841	AG	0	0.29	0	0.14	0.2	0
11	40653172	AG	0	0.33	0.23	0.1	0.12	0
11	40653174	AG	0	0.42	0.25	0.23	0.12	0
11	40656224	AG	0	0	0	0.17	0	0.3
11	40663244	GA	0	1	0	0	1	0.5
11	40684004	CT	0	1	0	0	1	0
11	41568020	TC	0	0	0	1	0.69	0
11	4173454	AG	0	0	0	1	0.53	0
11	41931735	TC	1	0	0	1	0	0
11	41940637	CT	1	0	0	1	0	0
11	41941617	AG	1	0	0	1	0	0
11	4206157	AC	0	0	0	0	0.45	0.64
11	4206162	AG	0	0	0.5	1	1	0.6
11	42236916	GT	1	0	0	1	0	0
11	42238345	AG	1	0	0	1	0	0
11	42238433	GT	1	0	0	1	0	0
11	42239621	GA	0	0.55	0	0	0.51	0
11	42239651	GA	0	0	0.05	0	0	0.08
11	42240094	TC	1	0	0	1	0	0
11	42240238	CT	0.99	0	0	1	0	0
11	42240581	AC	1	0	0	1	0	0
11	4235660	CA	0	0	0	1	1	0
11	4235786	TG	0	0	0.36	1	1	0
11	4248643	AG	0	0	0	1	1	0
11	4267935	CT	0	0	0	1	1	0
11	4267960	TC	0	0	0	1	1	0
11	4273397	CG	0	0.27	0	1	0.41	0
11	44202922	GA	0	0	0	0	0.4	0.2
11	4472845	CG	0.53	0	0	0.37	0	0
[truncated: 15,715 more rows]
