# Supplementary material for: Characterization of RNA Editing in Oxidative and Glycolytic Skeletal Muscles of Yak
Source: Biology (Basel). 2026 Jan 2;15(1):97. doi: 10.3390/biology15010097 (PMC12784926; doi:10.3390/biology15010097)
Supplement: Supplementary file 1 [file biology-15-00097-s001.zip › Table S3.xlsx]

## Sheet: Table S2
Table S2: Annotation of RNA editing sites in BF and OEA yak muscles
Chr	Pos	Ref	Alt	Strand	Type	Gene_name
1	103391068	G	T	-	intergenic	FNDC3B
1	103778229	G	A	-	intergenic	ENSBGRG00000004384-TMEM212
1	104244452	G	A	+	intergenic	PLD1
1	104246301	A	G	+	intergenic	PLD1
1	104471972	A	G	+	intronic	TNIK
1	104474103	C	T	+	intronic	TNIK
1	104474104	T	G	+	intronic	TNIK
1	104474684	A	G	+	intronic	TNIK
1	104474707	T	C	+	intronic	TNIK
1	104482369	C	T	+	intronic	TNIK
1	104483101	A	G	+	intronic	TNIK
1	104483373	A	G	+	intronic	TNIK
1	104499294	T	G	+	intronic	TNIK
1	104510762	G	A	+	intronic	TNIK
1	104512774	A	G	+	intronic	TNIK
1	104516635	A	G	+	intronic	TNIK
1	104524812	G	A	-	intronic	TNIK
1	104524812	G	A	-	intronic	TNIK
1	104524818	A	G	-	intronic	TNIK
1	104556278	T	C	+	intronic	TNIK
1	104829266	C	T	+	intergenic	TNIK
1	105490842	T	C	-	intergenic	SKIL
1	105513819	A	C	-	intergenic	SKIL
1	105560460	T	C	-	intergenic	PRKCI
1	105722204	C	G	+	intronic	PHC3
1	105819166	A	G	+	synonymous	ENSBGRG00000006873
1	113512707	C	T	+	intronic	ENSBGRG00000010634
1	114327951	G	A	+	3UTR	KNSTRN
1	115547730	C	T	-	intergenic	NMD3
1	115764144	C	T	+	intergenic	B3GALNT1
1	115783492	A	G	-	intergenic	B3GALNT1-PPM1L
1	115783843	A	G	-	intergenic	B3GALNT1-PPM1L
1	115784262	G	C	-	intergenic	B3GALNT1-PPM1L
1	115789923	G	A	-	intergenic	PPM1L
1	115795336	C	T	-	synonymous	PPM1L
1	115835643	G	T	-	intronic	PPM1L
1	115879929	C	T	-	intronic	PPM1L
1	115957728	C	G	-	intronic	PPM1L
1	116003307	A	G	-	intronic	PPM1L
1	116036691	G	T	-	intronic	PPM1L
1	116057267	A	G	-	intronic	PPM1L
1	116057296	G	T	-	intronic	PPM1L
1	116057297	T	A	-	intronic	PPM1L
1	116058952	T	C	-	intronic	PPM1L
1	116060013	C	G	-	intronic	PPM1L
1	116098141	A	G	-	intronic	PPM1L
1	116104508	A	T	-	intronic	PPM1L
1	116104718	A	G	-	intronic	PPM1L
1	116108108	T	C	-	intronic	PPM1L
1	116111123	C	T	-	intronic	PPM1L
1	116111132	T	C	-	intronic	PPM1L
1	116112949	A	G	-	intronic	PPM1L
1	116134141	T	C	-	intronic	PPM1L
1	116143311	A	G	-	intronic	PPM1L
1	116144220	G	A	-	intronic	PPM1L
1	116145052	T	G	-	intronic	PPM1L
1	116223569	T	G	-	splice	ENSBGRG00000011861
1	116373909	G	T	+	intronic	KPNA4
1	116509924	A	C	-	synonymous	SMC4
1	116510029	T	C	-	synonymous	SMC4
1	118521987	A	G	-	missense	GFM1
1	118573285	A	G	-	intergenic	GFM1
1	118574167	A	G	-	intergenic	GFM1
1	118574177	A	G	-	intergenic	GFM1
1	118574181	A	G	-	intergenic	GFM1
1	118745039	C	T	+	synonymous	ENSBGRG00000015623
1	120226848	T	C	+	intronic	CCNL1
1	120955189	C	T	+	intronic	SSR3
1	120956242	C	T	+	intronic	SSR3
1	120959896	A	G	+	intergenic	SSR3
1	120959947	A	G	+	intergenic	SSR3
1	120959949	A	G	+	intergenic	SSR3
1	121635926	C	T	-	intronic	GMPS
1	121762826	G	A	+	intergenic	ENSBGRG00000007545
1	125144052	T	C	-	intergenic	ENSBGRG00000012387-P2RY1
1	125147200	A	G	-	intergenic	P2RY1
1	125573622	T	C	-	intergenic	MBNL1
1	125579318	A	C	-	intergenic	MBNL1
1	125587865	G	A	-	intronic	MBNL1
1	125601659	C	A	-	intronic	MBNL1
1	125618089	T	C	-	intronic	MBNL1
1	125620341	G	A	-	intronic	MBNL1
1	125641208	A	G	-	intronic	MBNL1
1	125647084	T	G	-	intronic	MBNL1
1	125665691	G	A	-	intronic	MBNL1
1	125676866	C	T	-	intronic	MBNL1
1	125678893	A	G	-	intronic	MBNL1
1	125678898	A	G	-	intronic	MBNL1
1	125680970	C	G	-	intronic	MBNL1
1	125683224	A	G	-	intronic	MBNL1
1	125688568	C	T	-	intronic	MBNL1
1	125699377	C	T	-	intronic	MBNL1
1	125705081	G	A	-	intronic	MBNL1
1	125718176	G	A	-	intronic	MBNL1
1	125723756	A	G	-	intronic	MBNL1
1	125723773	A	G	-	intronic	MBNL1
1	125733448	C	G	-	intronic	MBNL1
1	125735579	A	G	-	intronic	MBNL1
1	125735610	A	G	-	intronic	MBNL1
1	125738740	C	T	-	intronic	MBNL1
1	125751645	C	T	-	intronic	MBNL1
1	125752197	G	A	-	intronic	MBNL1
1	125757906	G	A	-	intergenic	MBNL1
1	125766401	G	C	-	intergenic	MBNL1-ENSBGRE00000118512
1	125771827	A	G	-	intergenic	MBNL1-ENSBGRE00000118512
1	125771832	A	G	-	intergenic	MBNL1-ENSBGRE00000118512
1	125771845	A	G	-	intergenic	MBNL1-ENSBGRE00000118512
1	125771872	A	G	-	intergenic	MBNL1-ENSBGRE00000118512
1	125776821	T	C	-	intergenic	MBNL1-ENSBGRE00000118512
1	125777576	A	C	-	intergenic	MBNL1-ENSBGRE00000118512
1	125778518	G	A	-	intergenic	MBNL1-ENSBGRE00000118512
1	125781323	T	C	-	intergenic	MBNL1-ENSBGRE00000118512
1	125784642	A	T	-	intergenic	MBNL1-ENSBGRE00000118512
1	127814788	C	T	+	synonymous	SIAH2
1	127815027	G	A	+	intergenic	SIAH2
1	127815401	C	T	+	intergenic	SIAH2
1	127815488	A	T	+	intergenic	SIAH2
1	127946653	A	G	-	intergenic	ERICH6-SELENOT
1	127947294	C	T	-	intergenic	ERICH6-SELENOT
1	127947379	C	T	-	intergenic	ERICH6-SELENOT
1	127955033	T	G	-	intergenic	ERICH6-SELENOT
1	127956454	A	G	-	intergenic	SELENOT
1	127957072	T	C	-	intergenic	SELENOT
1	127957097	T	C	-	intergenic	SELENOT
1	127989121	C	T	-	5UTR	SELENOT
1	128013939	A	C	-	missense	EIF2A
1	128013962	C	T	-	synonymous	EIF2A
1	128014025	A	G	-	synonymous	EIF2A
1	128043725	A	G	-	intronic	EIF2A
1	128131996	A	G	-	intergenic	SERP1-TSC22D2
1	128132900	C	A	-	intergenic	SERP1-TSC22D2
1	128133721	A	G	-	intergenic	SERP1-TSC22D2
1	128137102	G	A	-	intergenic	TSC22D2
1	128171767	G	A	-	intronic	TSC22D2
1	128171963	G	A	-	intronic	TSC22D2
1	128178204	C	T	-	intronic	TSC22D2
1	128178611	A	G	-	intronic	TSC22D2
1	128178773	G	A	-	intronic	TSC22D2
1	128178847	A	G	-	intronic	TSC22D2
1	128179216	T	C	-	intronic	TSC22D2
1	128189383	C	T	-	missense	TSC22D2
1	128189397	G	A	-	synonymous	TSC22D2
1	128220124	G	A	+	intergenic	TSC22D2-ENSBGRG00000015646
1	128943586	C	T	+	intergenic	WWTR1
1	129207559	C	T	+	intergenic	WWTR1
1	129747350	T	G	+	3UTR	HLTF
1	129772953	A	G	-	intronic	GYG1
1	129776946	G	A	-	intronic	GYG1
1	129779831	C	A	-	intronic	GYG1
1	129788723	A	G	-	intronic	GYG1
1	129795341	G	A	-	intronic	GYG1
1	129798184	C	G	-	intronic	GYG1
1	129807180	T	C	-	intronic	GYG1
1	129807489	T	C	-	intronic	GYG1
1	129810135	T	C	-	intronic	GYG1
1	129813508	C	G	-	intronic	GYG1
1	129983085	C	T	-	3UTR	CPB1
1	130124978	C	T	-	intergenic	AGTR1
1	130125028	C	T	-	intergenic	AGTR1
1	130125100	C	T	-	intergenic	AGTR1
1	130126691	C	T	-	synonymous	AGTR1
1	133132802	T	C	+	synonymous	ENSBGRG00000020343
1	133136594	G	A	+	missense	ENSBGRG00000020343
1	137063423	T	C	-	intergenic	CHST2
1	137063585	C	G	-	intergenic	CHST2
1	138223969	A	G	+	intronic	TFDP2
1	138328671	G	A	+	intergenic	TFDP2
1	138331824	A	G	+	intergenic	ENSBGRG00000001057
1	138896687	G	A	-	intronic	ZBTB38
1	138896959	G	A	-	intronic	ZBTB38
1	139482087	G	C	-	intronic	SLC25A36
1	142231016	T	G	+	5UTR	CEP70
1	142231017	A	T	+	5UTR	CEP70
1	142231019	A	G	+	5UTR	CEP70
1	142424940	A	C	-	intergenic	MRAS
1	142425192	T	C	-	intergenic	MRAS
1	142425417	T	C	-	intergenic	MRAS
1	142425570	T	C	-	intergenic	MRAS
1	142426482	G	A	-	3UTR	MRAS
1	142426799	C	T	-	3UTR	MRAS
1	142437830	C	T	-	synonymous	MRAS
1	142710604	A	G	+	missense	DBR1
1	143697361	A	G	+	intergenic	ENSBGRG00000002389
1	143697438	T	C	+	intergenic	ENSBGRG00000002389
1	14403999	G	A	-	intergenic	HSPA13
1	144373591	T	G	+	intergenic	ENSBGRG00000002475-ENSBGRG00000002478
1	144400471	G	T	+	intergenic	ENSBGRG00000002475-ENSBGRG00000002478
1	144864392	G	A	+	intergenic	STAG1
1	146860765	T	G	+	intergenic	KY
1	148052229	A	G	-	intergenic	ENSBGRG00000004386
1	148052238	T	C	-	intergenic	ENSBGRG00000004386
1	148065849	G	C	-	synonymous	ENSBGRG00000004386
1	149094491	T	C	+	synonymous	ENSBGRG00000006292
1	149188568	G	T	-	intergenic	UBA5
1	149188572	C	A	-	intergenic	UBA5
1	149413837	C	G	-	synonymous	DNAJC13
1	149440467	A	G	-	intronic	DNAJC13
1	15065810	A	T	-	missense	NRIP1
1	150852823	G	A	+	intronic	MRPL3
1	151340049	T	C	-	intronic	ATP2C1
1	151340078	T	G	-	intronic	ATP2C1
1	151340299	A	T	-	intronic	ATP2C1
1	151386034	T	C	-	intronic	ATP2C1
1	151405641	A	G	-	intronic	ATP2C1
1	151406508	T	C	-	intronic	ATP2C1
1	151412056	G	A	-	intronic	ATP2C1
1	151722806	C	T	-	3UTR	BRWD1
1	151741666	C	T	-	intergenic	BRWD1
1	151741668	G	T	-	intergenic	BRWD1
1	151745055	A	C	-	intergenic	BRWD1
1	151749899	A	T	-	intergenic	BRWD1
1	151755456	G	A	-	synonymous	BRWD1
1	151972390	T	C	+	synonymous	ENSBGRG00000011465
1	155455600	C	G	+	synonymous	ABCG1
1	155462210	C	T	+	intergenic	ABCG1
1	155462225	A	G	+	intergenic	ABCG1
1	155462236	A	T	+	intergenic	ABCG1
1	155462360	G	A	+	intergenic	ABCG1
1	155463434	A	G	+	intergenic	ABCG1
1	155463453	A	G	+	intergenic	ABCG1
1	155463931	A	G	+	intergenic	ABCG1
1	155464022	T	C	+	intergenic	ABCG1
1	156133158	C	T	+	missense	ENSBGRG00000019941
1	156136056	G	A	+	3UTR	ENSBGRG00000019941
1	156136064	C	T	+	3UTR	ENSBGRG00000019941
1	156168554	C	T	+	intergenic	ENSBGRG00000019941-PKNOX1
1	156170255	G	A	+	intergenic	ENSBGRG00000019941-PKNOX1
1	156171785	A	G	+	intergenic	ENSBGRG00000019941-PKNOX1
1	156205583	G	A	+	synonymous	PKNOX1
1	156214170	T	C	+	3UTR	PKNOX1
1	156214234	C	T	+	3UTR	PKNOX1
1	156214270	T	C	+	3UTR	PKNOX1
1	156216220	T	C	+	intergenic	PKNOX1
1	156218169	G	A	+	intergenic	PKNOX1
1	156218218	G	A	+	intergenic	PKNOX1
1	156283959	C	G	-	intronic	ENSBGRG00000020541
1	156284371	C	T	-	intronic	ENSBGRG00000020541
1	156287242	C	T	-	intronic	ENSBGRG00000020541
1	156288852	G	A	-	intronic	ENSBGRG00000020541
1	156288878	G	C	-	intronic	ENSBGRG00000020541
1	156288889	G	A	-	intronic	ENSBGRG00000020541
1	156288951	G	T	-	intronic	ENSBGRG00000020541
1	156563503	C	T	-	intergenic	ENSBGRG00000020700
1	156564459	T	C	-	intergenic	ENSBGRG00000020700
1	156565084	C	T	-	intergenic	ENSBGRG00000020700
1	156566222	C	T	-	intronic	ENSBGRG00000020700
1	156566945	C	T	-	missense	ENSBGRG00000020700
1	156566965	C	T	-	synonymous	ENSBGRG00000020700
1	156568811	G	A	-	intronic	ENSBGRG00000020700
1	156568848	C	T	-	intronic	ENSBGRG00000020700
1	156570154	A	G	-	intronic	ENSBGRG00000020700
1	156570195	A	G	-	intronic	ENSBGRG00000020700
1	156573287	C	T	-	intronic	ENSBGRG00000020700
1	156573482	A	G	-	intronic	ENSBGRG00000020700
1	156573680	C	T	-	intronic	ENSBGRG00000020700
1	156573770	A	T	-	intronic	ENSBGRG00000020700
1	156573792	C	T	-	intronic	ENSBGRG00000020700
1	156573820	A	G	-	intronic	ENSBGRG00000020700
1	156574815	G	T	-	intergenic	ENSBGRG00000020700
1	156903764	C	T	+	3UTR	PDXK
1	156903910	C	A	+	3UTR	PDXK
1	156904024	T	C	+	3UTR	PDXK
1	157152499	T	A	+	intergenic	AGPAT3
1	157155802	C	T	+	intergenic	AGPAT3
1	157155832	C	A	+	intergenic	AGPAT3
1	157155917	C	T	+	intergenic	AGPAT3
1	157156704	G	A	+	intergenic	AGPAT3
1	157156716	G	A	+	ncRNA	ENSBGRE00000192725
1	157240570	G	A	+	synonymous	ENSBGRG00000021882
1	157246785	G	T	+	synonymous	ENSBGRG00000021882
1	157246881	G	A	+	synonymous	ENSBGRG00000021882
1	157253686	G	A	+	missense	ENSBGRG00000021882
1	157270137	C	G	+	synonymous	ENSBGRG00000021882
1	157272276	C	T	+	synonymous	ENSBGRG00000021882
1	157273155	T	G	+	intergenic	ENSBGRG00000022101
1	157274559	G	A	+	intergenic	ENSBGRG00000022101
1	157275157	G	A	+	intergenic	ENSBGRG00000022101
1	157285229	C	T	+	synonymous	ENSBGRG00000022101
1	157285304	G	A	+	synonymous	ENSBGRG00000022101
1	157285329	A	G	+	missense	ENSBGRG00000022101
1	157286379	T	C	+	synonymous	ENSBGRG00000022101
1	157290564	G	T	+	synonymous	ENSBGRG00000022101
1	157290608	G	A	+	missense	ENSBGRG00000022101
1	157290627	G	C	+	synonymous	ENSBGRG00000022101
1	157290842	A	G	+	missense	ENSBGRG00000022101
1	157300203	A	G	+	synonymous	ENSBGRG00000022271
1	157300281	C	T	+	synonymous	ENSBGRG00000022271
1	157306731	T	G	+	missense	ENSBGRG00000022271
1	157306748	C	T	+	intergenic	ENSBGRG00000022271
1	157306902	T	C	+	intergenic	ENSBGRG00000022271
1	157306916	C	G	+	intergenic	ENSBGRG00000022271
1	157386475	G	A	-	missense	ENSBGRG00000022358
1	157387471	A	G	-	synonymous	ENSBGRG00000022358
1	157387544	A	C	-	missense	ENSBGRG00000022358
1	157393441	T	G	-	synonymous	ENSBGRG00000022358
1	157393702	T	C	-	synonymous	ENSBGRG00000022358
1	157495604	G	A	+	synonymous	PFKL
1	157497196	T	C	+	splice	PFKL
1	157501781	C	G	+	synonymous	PFKL
1	157501784	G	A	+	synonymous	PFKL
1	157503099	T	C	+	synonymous	PFKL
1	157505524	A	G	+	synonymous	PFKL
1	157511905	C	T	+	synonymous	PFKL
1	157513488	C	T	+	synonymous	PFKL
1	157514297	G	C	+	intergenic	PFKL
1	157879798	G	C	-	intergenic	UBE2G2
1	157879926	A	G	-	intergenic	UBE2G2
1	157880198	T	C	-	intergenic	UBE2G2
1	157912693	T	A	-	intergenic	UBE2G2
1	157912747	A	G	-	intergenic	UBE2G2
1	157912978	T	C	-	intergenic	UBE2G2
1	157913049	C	T	-	intergenic	UBE2G2
1	157913074	C	A	-	intergenic	UBE2G2
1	157913241	C	T	-	intergenic	UBE2G2
1	157941996	T	C	-	intergenic	PTTG1IP
1	157942034	C	T	-	intergenic	PTTG1IP
1	157953413	G	A	-	synonymous	PTTG1IP
1	157961942	G	A	-	5UTR	PTTG1IP
1	157991191	C	T	-	3UTR	ITGB2
1	158002036	C	T	-	synonymous	ITGB2
1	158008077	G	C	-	missense	ITGB2
1	158319147	T	G	+	3UTR	ADARB1
1	158321423	T	C	+	intergenic	ADARB1
1	159388795	A	T	+	missense	ENSBGRG00000001586
1	159448376	C	T	+	intergenic	ENSBGRG00000001685-DIP2A
1	159488108	G	A	+	intergenic	ENSBGRG00000001685-DIP2A
1	159500078	T	C	+	intergenic	ENSBGRG00000001685-DIP2A
1	159598637	A	C	+	missense	DIP2A
1	159724264	G	A	-	intergenic	S100B
1	16036037	C	G	+	intergenic	ENSBGRG00000000033
1	16064100	G	A	+	intronic	USP25
1	16076228	C	T	+	intronic	USP25
1	16081360	G	A	+	intronic	USP25
1	16088599	G	A	+	intronic	USP25
1	16109105	T	G	+	intronic	USP25
1	16140859	T	C	+	intronic	USP25
1	16142983	C	A	+	intronic	USP25
1	16179052	G	A	+	intronic	USP25
1	16191593	T	C	+	intergenic	USP25
1	16192225	C	T	+	intergenic	USP25-ENSBGRE00000000237
1	161996572	G	A	+	synonymous	CBR1
1	162308246	A	G	+	intronic	MORC3
1	162344647	G	A	+	intronic	CHAF1B
1	162344760	C	T	+	intronic	CHAF1B
1	162950680	C	T	-	missense	HLCS
1	163097706	A	C	+	intronic	ENSBGRG00000003228
1	163258229	A	G	-	intergenic	VPS26C
1	163381176	T	G	+	intergenic	ENSBGRE00000028922
1	163383833	T	C	+	intergenic	ENSBGRE00000028922
1	163388405	G	C	+	intergenic	ENSBGRE00000028922-DYRK1A
1	163394006	A	G	+	intergenic	ENSBGRE00000028922-DYRK1A
1	163461035	A	G	+	intronic	DYRK1A
1	164667886	T	A	-	3UTR	ERG
1	164825902	T	C	-	intronic	ERG
1	165233130	G	T	+	intergenic	ETS2
1	165237991	C	T	+	intergenic	ETS2
1	165241322	G	T	+	missense	ETS2
1	165247791	C	T	+	intronic	ETS2
1	165247953	G	A	+	synonymous	ETS2
1	165249258	T	C	+	intronic	ETS2
1	165250046	T	A	+	intronic	ETS2
1	165252488	A	G	+	intergenic	ETS2
1	166475844	A	G	+	intronic	CAPN7
1	166482598	G	C	-	3UTR	SH3BP5
1	166487449	C	A	-	synonymous	SH3BP5
1	166529306	C	T	-	intronic	SH3BP5
1	166537841	G	A	-	intronic	SH3BP5
1	166568328	G	A	-	intronic	SH3BP5
1	166654787	A	G	-	missense	METTL6
1	166676128	G	A	-	synonymous	METTL6
1	166676595	C	G	-	intergenic	METTL6
1	166679553	G	A	+	synonymous	EAF1
1	166690717	G	A	+	intergenic	EAF1
1	166691462	C	G	+	intergenic	EAF1
1	166691637	G	T	+	intergenic	EAF1
1	166691663	G	A	+	intergenic	EAF1
1	166692054	T	C	+	intergenic	EAF1
1	166860298	A	G	-	intronic	HACL1
1	166870424	G	T	-	intergenic	HACL1
1	166949242	T	C	+	intergenic	ANKRD28
1	167477443	G	A	+	intergenic	GALNT15
1	167525380	A	G	+	intronic	GALNT15
1	167525393	A	G	+	intronic	GALNT15
1	167525396	A	G	+	intronic	GALNT15
1	167525925	G	C	+	missense	GALNT15
1	167528472	C	T	+	intergenic	GALNT15
1	167528578	G	A	+	intergenic	GALNT15
1	167528590	G	A	+	intergenic	GALNT15
1	167531020	A	T	+	intergenic	GALNT15
1	167531023	C	T	+	intergenic	GALNT15
1	167531067	G	A	+	intergenic	GALNT15
1	167531217	A	G	+	intergenic	GALNT15
1	167572519	T	C	-	intergenic	DPH3
1	167658127	C	T	-	3UTR	ENSBGRG00000005969
1	167855741	G	A	+	intronic	ENSBGRG00000005969
1	167855808	C	T	+	intronic	ENSBGRG00000005969
1	168303427	G	A	+	intronic	PLCL2
1	168307418	C	T	+	intronic	PLCL2
1	168365530	G	A	+	intronic	PLCL2
1	168367237	C	T	+	intronic	PLCL2
1	168538117	A	T	-	intergenic	ENSBGRG00000000231
1	16894996	A	G	+	intergenic	ENSBGRE00000000245-ENSBGRG00000000035
1	16895008	A	G	+	intergenic	ENSBGRE00000000245-ENSBGRG00000000035
1	16923089	A	G	+	intergenic	ENSBGRE00000000245-ENSBGRG00000000035
1	16923198	A	G	+	intergenic	ENSBGRE00000000245-ENSBGRG00000000035
1	16924344	A	G	+	intergenic	ENSBGRE00000000245-ENSBGRG00000000035
1	16924367	C	T	+	intergenic	ENSBGRE00000000245-ENSBGRG00000000035
1	16926944	C	T	+	intergenic	ENSBGRE00000000245-ENSBGRG00000000035
1	16980794	C	T	+	intergenic	ENSBGRG00000000036
1	16981323	G	C	+	intergenic	ENSBGRG00000000035
1	16981820	C	T	+	intergenic	ENSBGRG00000000035
1	16981927	G	A	+	intergenic	ENSBGRG00000000035
1	16986249	A	T	+	intergenic	ENSBGRG00000000036
1	16992312	C	T	+	intergenic	ENSBGRG00000000036-CXADR
1	16992552	A	G	+	intergenic	ENSBGRG00000000036-CXADR
1	16995010	C	T	+	intergenic	ENSBGRG00000000036-CXADR
1	16995431	C	A	+	intergenic	ENSBGRG00000000036-CXADR
1	170035368	T	C	-	intergenic	ENSBGRE00000014874
1	17006189	T	C	+	intergenic	ENSBGRG00000000036-CXADR
1	17007139	A	T	+	intergenic	ENSBGRG00000000036-CXADR
1	17009429	C	T	+	intergenic	ENSBGRG00000000036-CXADR
1	170234618	A	G	-	intergenic	ENSBGRG00000001733-KCNH8
1	170234627	G	A	-	intergenic	ENSBGRG00000001733-KCNH8
1	17031627	T	A	+	intergenic	ENSBGRG00000000036-CXADR
1	17035254	C	A	+	intergenic	ENSBGRG00000000036-CXADR
1	17071018	A	G	+	intergenic	ENSBGRG00000000036-CXADR
1	17071187	G	A	+	intergenic	ENSBGRG00000000036-CXADR
1	17071190	T	C	+	intergenic	ENSBGRG00000000036-CXADR
1	17075366	T	G	+	intergenic	ENSBGRG00000000036-CXADR
1	172040115	C	T	+	intronic	ENSBGRG00000001807
1	172197995	A	G	+	intergenic	KAT2B
1	172198031	C	T	+	intergenic	KAT2B
1	18277139	G	A	-	intergenic	C21orf91
1	18284013	A	G	-	missense	C21orf91
1	27366528	C	T	-	synonymous	MRPL39
1	27366564	A	G	-	synonymous	MRPL39
1	27518005	A	G	-	intronic	ENSBGRG00000000060
1	27574087	A	G	+	intergenic	GABPA-APP
1	27574158	A	G	+	intergenic	GABPA-APP
1	27574186	A	G	+	intergenic	GABPA-APP
1	27574213	G	T	+	intergenic	GABPA-APP
1	27900157	A	T	-	missense	APP
1	27900179	C	T	-	synonymous	APP
1	27969987	C	T	-	missense	APP
1	28388011	A	G	-	intronic	ENSBGRG00000000067
1	28390420	A	G	-	intronic	ENSBGRG00000000067
1	28390505	A	G	-	intronic	ENSBGRG00000000067
1	28391037	G	T	-	intronic	ENSBGRG00000000067
1	28392717	C	T	-	intronic	ENSBGRG00000000067
1	28392718	C	T	-	intronic	ENSBGRG00000000067
1	28404349	A	G	-	intronic	ENSBGRG00000000067
1	28404362	A	G	-	intronic	ENSBGRG00000000067
1	28409730	A	G	-	intronic	ENSBGRG00000000067
1	28409731	A	G	-	intronic	ENSBGRG00000000067
1	28409732	A	G	-	intronic	ENSBGRG00000000067
1	28410388	A	G	-	intronic	ENSBGRG00000000067
1	28410397	A	G	-	intronic	ENSBGRG00000000067
1	28410440	A	G	-	intronic	ENSBGRG00000000067
1	28410441	A	G	-	intronic	ENSBGRG00000000067
1	28411958	A	T	-	intronic	ENSBGRG00000000067
1	28414093	A	G	-	intronic	ENSBGRG00000000067
1	28414119	A	G	-	intronic	ENSBGRG00000000067
1	28414142	A	G	-	intronic	ENSBGRG00000000067
1	28418713	G	A	-	intronic	ENSBGRG00000000067
1	28421130	A	G	-	intronic	ENSBGRG00000000067
1	28423463	A	G	-	intronic	ENSBGRG00000000067
1	28426989	A	G	-	intronic	ENSBGRG00000000067
1	28427011	T	G	-	intronic	ENSBGRG00000000067
1	28427084	G	C	-	intronic	ENSBGRG00000000067
1	28438760	G	A	-	intronic	ENSBGRG00000000067
1	28438934	C	T	-	intronic	ENSBGRG00000000067
1	28443399	A	G	-	intronic	ENSBGRG00000000067
1	28447157	G	C	-	synonymous	ENSBGRG00000000067
1	28762246	C	T	-	synonymous	ADAMTS1
1	28863561	A	G	-	intergenic	ADAMTS5
1	28863660	A	G	-	intergenic	ADAMTS5
1	28865892	C	T	-	intergenic	ADAMTS5
1	28866251	T	C	-	intergenic	ADAMTS5
1	28866275	G	A	-	intergenic	ADAMTS5
1	28883911	C	T	-	synonymous	ADAMTS5
1	31318090	A	G	-	intergenic	LTN1
1	31318155	C	T	-	intergenic	LTN1
1	31318236	C	G	-	intergenic	LTN1
1	31362475	C	T	-	synonymous	LTN1
1	31381458	G	A	-	synonymous	LTN1
1	31402893	T	C	-	intergenic	RWDD2B
1	31403461	A	G	-	intergenic	RWDD2B
1	31404776	C	T	-	intronic	RWDD2B
1	31405899	C	T	-	synonymous	RWDD2B
1	31405968	T	C	-	synonymous	RWDD2B
1	31442717	T	C	+	synonymous	USP16
1	31445835	T	C	+	synonymous	USP16
1	31446084	C	T	+	synonymous	USP16
1	31466681	A	G	-	synonymous	ENSBGRG00000000078
1	31586451	C	T	+	intergenic	ENSBGRG00000000079
1	31757337	G	A	+	intergenic	ENSBGRG00000000079-BACH1
1	31788355	G	C	+	missense	BACH1
1	35536776	G	A	+	intergenic	HUNK-MIS18A
1	35536798	G	C	+	intergenic	HUNK-MIS18A
1	35909627	A	G	-	missense	URB1
1	35909647	G	A	-	missense	URB1
1	36123356	C	T	-	synonymous	CFAP298
1	36178226	T	A	-	synonymous	SYNJ1
1	36190796	A	G	-	intronic	SYNJ1
1	36258567	G	T	-	intergenic	PAXBP1
1	36258757	C	G	-	intergenic	PAXBP1
1	36277488	G	A	-	intronic	PAXBP1
1	36278679	C	T	-	intronic	PAXBP1
1	36863380	G	C	+	missense	IL10RB
1	36967981	A	G	+	intergenic	IFNAR1
1	36967994	A	G	+	intergenic	IFNAR1
1	36967995	A	G	+	intergenic	IFNAR1
1	36968003	A	G	+	intergenic	IFNAR1
1	36968025	A	G	+	intergenic	IFNAR1
1	37067801	A	G	+	intergenic	IFNGR2
1	37067815	A	G	+	intergenic	IFNGR2
1	37067968	T	C	+	intergenic	IFNGR2
1	37067982	A	G	+	intergenic	IFNGR2
1	37068051	A	G	+	intergenic	IFNGR2
1	37180010	T	C	-	synonymous	GART
1	37192811	A	C	-	5UTR	GART
1	37202827	T	C	+	missense	SON
1	37203516	A	G	+	missense	SON
1	37203824	C	G	+	synonymous	SON
1	37206188	C	G	+	missense	SON
1	37206265	C	G	+	missense	SON
1	37212783	G	A	+	intergenic	SON
1	37214437	T	C	+	intergenic	SON
1	37218667	G	A	+	intronic	SON
1	37219311	T	A	+	intronic	SON
1	37219927	G	T	+	intronic	SON
1	37238395	T	C	-	synonymous	DONSON
1	37393189	T	C	+	synonymous	ITSN1
1	37567857	T	C	-	intronic	ENSBGRG00000000144
1	37803739	G	A	+	intronic	MRPS6
1	37819085	G	A	+	intronic	MRPS6
1	37820387	G	A	+	intronic	MRPS6
1	37824634	G	T	+	intronic	MRPS6
1	38188983	G	C	+	intergenic	ENSBGRG00000000149
1	38314286	T	G	-	intergenic	RCAN1
1	38322079	T	C	-	intronic	RCAN1
1	38325421	G	C	-	intronic	RCAN1
1	38325650	G	A	-	intronic	RCAN1
1	38438909	C	T	-	intronic	RCAN1
1	38853385	T	C	+	intergenic	C3orf38
1	38853780	A	C	+	intergenic	C3orf38
1	40014947	T	C	+	synonymous	EPHA3
1	41310921	A	G	+	3UTR	NSUN3
1	45272951	C	A	+	missense	CRYBG3
1	45281855	C	G	+	missense	CRYBG3
1	45281969	G	A	+	missense	CRYBG3
1	45282634	G	A	+	missense	CRYBG3
1	45365362	G	A	-	3UTR	RIOX2
1	46062029	C	T	-	synonymous	CLDND1
1	46144258	C	A	-	missense	CPOX
1	46144294	C	T	-	missense	CPOX
1	46301915	C	T	+	intronic	ST3GAL6
1	46379712	C	T	+	intergenic	ST3GAL6
1	46380764	C	T	-	intergenic	ST3GAL6
1	47438349	G	A	+	synonymous	COL8A1
1	47441605	C	T	+	synonymous	COL8A1
1	47441632	C	T	+	synonymous	COL8A1
1	47443878	C	T	+	intergenic	COL8A1
1	47445133	T	C	+	intergenic	COL8A1
1	47445776	C	A	+	intergenic	COL8A1
1	47445890	T	A	+	intergenic	COL8A1
1	47465162	T	C	-	intergenic	FILIP1L
1	47475090	T	C	-	intronic	FILIP1L
1	47478198	G	A	-	intergenic	FILIP1L
1	47478315	A	G	-	intergenic	FILIP1L
1	47478458	A	G	-	intergenic	FILIP1L
1	47478876	C	T	-	intergenic	FILIP1L
1	47484011	T	C	-	intronic	FILIP1L
1	47484156	T	G	-	intronic	FILIP1L
1	47485912	C	T	-	intronic	FILIP1L
1	47505777	C	G	-	intronic	FILIP1L
1	47515383	C	G	-	intronic	FILIP1L
1	47527373	C	T	-	intronic	FILIP1L
1	47596329	G	C	-	intergenic	FILIP1L
1	47666045	T	C	-	intronic	CMSS1
1	47666226	T	C	-	intronic	CMSS1
1	47669899	A	G	-	intronic	CMSS1
1	47683407	T	C	-	intergenic	FILIP1L
1	47691506	C	G	-	intronic	CMSS1
1	47692842	T	C	-	intronic	CMSS1
1	47706188	T	C	-	intronic	CMSS1
1	47743428	C	A	-	intergenic	CMSS1
1	47752103	G	A	-	intronic	CMSS1
1	47759577	T	C	-	intronic	CMSS1
1	47762959	C	A	-	intronic	CMSS1
1	47764964	G	A	-	intronic	CMSS1
1	47768688	T	C	-	intronic	CMSS1
1	47770534	G	C	-	intronic	CMSS1
1	47770645	C	T	-	intronic	CMSS1
1	47772766	T	C	-	intronic	CMSS1
1	47772998	T	G	-	intronic	CMSS1
1	47773030	T	G	-	intronic	CMSS1
1	47782431	A	G	-	intronic	CMSS1
1	47784437	C	G	-	intronic	CMSS1
1	47784800	A	G	-	intronic	CMSS1
1	47785451	T	G	-	intronic	CMSS1
1	47786398	T	C	-	intronic	CMSS1
1	47786708	G	A	-	intronic	CMSS1
1	47787694	G	A	-	intronic	CMSS1
1	47793211	A	G	-	intergenic	CMSS1
1	47794326	C	T	-	intergenic	CMSS1
1	47801864	A	G	-	intronic	CMSS1
1	47801896	G	A	-	intronic	CMSS1
1	47809538	C	T	-	intergenic	CMSS1
1	47809880	G	A	-	intergenic	CMSS1
1	47810371	T	C	-	intergenic	CMSS1
1	47875923	T	G	+	synonymous	CMSS1
1	48074024	C	T	+	intergenic	NIT2
1	48127169	C	T	-	intergenic	TOMM70
1	48699262	A	G	-	synonymous	ABI3BP
1	49329282	C	G	-	missense	IMPG2
1	49570377	A	G	+	intronic	TRMT10C
1	49586397	A	G	+	intronic	PCNP
1	49591727	A	G	+	intronic	PCNP
1	49593307	A	T	+	intronic	PCNP
1	49594180	A	G	+	intronic	PCNP
1	49611177	A	G	-	intergenic	ZBTB11
1	49621920	C	T	-	missense	ZBTB11
1	49625680	A	G	-	intronic	ZBTB11
1	49691568	A	G	+	intergenic	CEP97
1	49692697	C	G	+	intergenic	CEP97
1	49693272	G	A	+	intergenic	CEP97
1	49694717	A	G	+	intergenic	CEP97
1	49742928	C	G	+	missense	NXPE3
1	49767105	C	G	+	intergenic	NXPE3
1	49798415	T	C	+	intronic	NFKBIZ
1	54407986	A	C	-	synonymous	CBLB
1	56633321	A	G	+	intergenic	BBX
1	56946516	T	G	-	intergenic	CD47
1	56959196	A	G	-	intronic	CD47
1	57617518	G	A	-	intergenic	CIP2A
1	61237715	A	G	+	missense	PHLDB2
1	61248708	T	C	+	synonymous	PHLDB2
1	61269753	C	G	+	synonymous	PHLDB2
1	62016876	C	T	-	synonymous	CCDC80
1	62452804	C	T	-	synonymous	ENSBGRG00000000959
1	62452939	A	G	-	synonymous	ENSBGRG00000000959
1	62453134	A	G	-	intronic	ENSBGRG00000000959
1	62453143	C	T	-	intronic	ENSBGRG00000000959
1	62453188	T	C	-	intronic	ENSBGRG00000000959
1	62690112	G	A	+	synonymous	BOC
1	62875646	A	G	-	missense	ENSBGRG00000001108
1	63066800	G	A	-	intergenic	USF3
1	63067409	G	T	-	intergenic	USF3
1	63139616	C	A	-	intronic	ENSBGRG00000001410
1	63363916	A	G	+	synonymous	GRAMD1C
1	63388905	G	A	+	intergenic	ZDHHC23
1	63389018	T	A	+	intergenic	ZDHHC23
1	633895	T	C	-	3UTR	CHMP2B
1	63746331	G	A	-	intergenic	TIGIT-ZBTB20
1	63757105	G	C	-	intergenic	TIGIT-ZBTB20
1	63759485	T	C	-	intergenic	TIGIT-ZBTB20
1	63789604	C	A	-	synonymous	ZBTB20
1	63812892	T	C	-	intronic	ZBTB20
1	63819650	T	C	-	intronic	ZBTB20
1	63820666	C	A	-	intronic	ZBTB20
1	63914563	G	A	-	intergenic	ZBTB20-ENSBGRG00000001918
1	63919545	T	C	-	intergenic	ZBTB20-ENSBGRG00000001918
1	64117437	T	A	-	intergenic	ZBTB20-ENSBGRG00000001918
1	64152241	A	G	-	intergenic	ZBTB20-ENSBGRG00000001918
1	64152573	A	G	-	intergenic	ZBTB20-ENSBGRG00000001918
1	64167979	C	G	-	intergenic	ZBTB20-ENSBGRG00000001918
1	64298782	C	G	-	intergenic	ZBTB20-ENSBGRG00000001918
1	69314578	A	G	-	missense	B4GALT4
1	69364535	A	G	+	intronic	ARHGAP31
1	69500958	A	G	+	intergenic	ARHGAP31
1	69514958	C	T	-	synonymous	TMEM39A
1	69575421	C	A	+	intergenic	POGLUT1
1	69648343	C	T	+	synonymous	ADPRH
1	69704367	G	A	-	intergenic	PLA1A-POPDC2
1	69709249	C	A	-	intergenic	POPDC2
1	69709532	C	T	-	intergenic	POPDC2
1	70200427	T	C	-	intronic	GSK3B
1	70225888	C	T	-	intronic	GSK3B
1	70537502	C	A	-	intergenic	FSTL1
1	71594394	T	A	+	intronic	FBXO40
1	71594723	T	C	+	intronic	FBXO40
1	71594908	T	A	+	intronic	FBXO40
1	71603943	C	T	+	intronic	FBXO40
1	71614378	C	T	+	intergenic	FBXO40
1	71614997	G	A	+	intergenic	FBXO40
1	72382769	A	G	+	intergenic	FAM162A
1	72395993	G	A	-	intergenic	KPNA1
1	72396158	C	T	-	intergenic	KPNA1
1	72526896	G	T	+	intronic	ENSBGRG00000007487
1	72559793	A	G	+	synonymous	PARP14
1	72563937	A	G	+	synonymous	PARP14
1	72573862	G	A	+	missense	PARP14
1	72677132	G	A	+	intergenic	HSPBAP1
1	73206113	C	T	+	synonymous	SEC22A
1	74056096	C	T	-	missense	CCDC14
1	7410565	T	C	+	synonymous	GBE1
1	74800808	G	A	+	synonymous	KALRN
1	74983272	C	T	+	synonymous	UMPS
1	7503141	G	A	+	3UTR	GBE1
1	75038231	T	C	-	3UTR	ITGB5
1	75038323	G	A	-	synonymous	ITGB5
1	7504074	G	C	+	intergenic	GBE1
1	75288158	A	G	-	intergenic	ENSBGRG00000011820
1	75289902	C	T	-	intergenic	ENSBGRG00000011820
1	75290682	G	C	-	intergenic	ENSBGRG00000011820
1	75292055	T	G	-	3UTR	ENSBGRG00000011820
1	75292370	A	G	-	3UTR	ENSBGRG00000011820
1	75292894	T	C	-	synonymous	ENSBGRG00000011820
1	75349700	A	G	-	5UTR	ENSBGRG00000011820
1	75601971	C	T	-	intronic	ZNF148
1	75611704	C	T	-	intronic	ZNF148
1	75617662	A	G	-	intronic	ZNF148
1	75668804	A	G	-	intronic	ZNF148
1	75807907	G	A	-	3UTR	SNX4
1	75911674	T	C	-	missense	OSBPL11
1	75914867	A	C	-	missense	OSBPL11
1	75971152	C	A	-	intronic	OSBPL11
1	76175215	C	G	-	missense	LRCH3
1	76176958	C	A	-	3UTR	LRCH3
1	76182256	C	A	-	intronic	LRCH3
1	76300740	C	G	-	intronic	FYTTD1
1	76300809	G	A	-	intronic	FYTTD1
1	76316079	G	A	-	synonymous	FYTTD1
1	76373052	G	A	+	missense	RUBCN
1	76399981	C	T	+	intergenic	RUBCN
1	76660079	C	T	-	intergenic	TFRC
1	76687586	A	G	-	synonymous	TFRC
1	76865213	A	G	-	intergenic	SLC51A
1	77012704	G	A	-	intronic	UBXN7
1	77069323	C	A	-	intergenic	RNF168
1	77097971	C	A	-	3UTR	SMCO1
1	77098084	G	A	-	synonymous	SMCO1
1	77105054	G	T	-	intergenic	SMCO1
1	77329622	C	T	+	synonymous	PIGX
1	77333659	T	C	+	intergenic	PIGX
1	77496466	G	A	+	intergenic	SENP5
1	77497657	G	C	+	intergenic	SENP5
1	77498040	C	T	+	intergenic	SENP5
1	77711682	G	A	-	intronic	DLG1
1	78148762	C	T	-	missense	BDH1
1	78218052	C	T	-	intergenic	ENSBGRE00000202405-APOD
1	78222662	C	T	-	intergenic	ENSBGRE00000202405-APOD
1	78258507	G	A	+	intronic	APOD
1	78518648	T	C	+	missense	ACAP2
1	78530593	C	G	+	intergenic	ACAP2
1	78530634	C	T	+	intergenic	ACAP2
1	78531073	A	G	+	intergenic	ACAP2
1	78531784	C	T	+	intergenic	ACAP2
1	78531847	T	C	+	intergenic	ACAP2
1	78533463	A	G	+	intergenic	ACAP2
1	78533504	T	A	+	intergenic	ACAP2
1	78737911	A	G	+	3UTR	XXYLT1
1	79154423	A	C	-	intergenic	FAM43A
1	79171085	T	C	+	synonymous	LSG1
1	79171261	A	T	+	intronic	LSG1
1	80617968	G	C	-	intronic	PLAAT1
1	80624702	A	G	-	intronic	PLAAT1
1	80628676	T	C	-	intergenic	PLAAT1
1	82536360	G	A	-	intergenic	CCDC50
1	82536495	T	C	-	intergenic	CCDC50
1	82543537	A	T	-	missense	CCDC50
1	84296779	A	G	-	intronic	TP63
1	84311941	G	A	-	intronic	TP63
1	84361817	T	C	-	intronic	TP63
1	84406903	A	T	-	intronic	TP63
1	84858460	C	T	-	synonymous	TPRG1
1	85240710	A	G	-	intergenic	ENSBGRG00000001113-LPP
1	85240752	A	G	-	intergenic	ENSBGRG00000001113-LPP
1	85240767	A	G	-	intergenic	ENSBGRG00000001113-LPP
1	85240772	A	G	-	intergenic	ENSBGRG00000001113-LPP
1	85240846	A	G	-	intergenic	ENSBGRG00000001113-LPP
1	85246332	G	A	-	intergenic	LPP
1	85367926	A	G	-	intronic	LPP
1	85993156	C	T	-	intronic	LPP
1	86975989	G	T	-	intergenic	ENSBGRG00000001272-MASP1
1	86983091	T	G	-	intergenic	ENSBGRG00000001272-MASP1
1	86983092	A	T	-	intergenic	ENSBGRG00000001272-MASP1
1	87033975	T	C	+	3UTR	MASP1
1	87034937	T	C	+	intergenic	MASP1
1	87043445	G	A	+	3UTR	MASP1
1	87043534	C	T	+	3UTR	MASP1
1	87450181	T	C	-	synonymous	ENSBGRG00000001590
1	87491017	C	G	+	intergenic	RFC4
1	88428463	G	A	+	intronic	TRA2B
1	88428798	T	C	+	intronic	TRA2B
1	88435105	C	A	+	intronic	TRA2B
1	88435477	T	C	+	intronic	TRA2B
1	88435636	A	G	+	intronic	TRA2B
1	88443943	G	C	+	intronic	TRA2B
1	88755082	T	C	-	intergenic	SENP2
1	89321287	T	C	+	intergenic	C3orf70
1	90308901	A	G	-	intergenic	VWA5B2-ABCF3
1	90308930	A	G	-	intergenic	VWA5B2-ABCF3
1	90311466	A	G	-	intergenic	ABCF3
1	90369935	C	T	-	synonymous	EIF2B5
1	90529174	G	A	+	splice	ABCC5
1	90539126	G	A	+	intronic	ABCC5
1	90562143	A	T	+	splice	ABCC5
1	90614651	G	C	+	intronic	ENSBGRG00000001335
1	90646198	G	A	+	intronic	ENSBGRG00000001380
1	90646936	A	G	+	intronic	ENSBGRG00000001380
1	90846563	A	G	-	intergenic	KLHL24
1	90872823	A	G	-	intronic	KLHL24
1	90881023	A	G	-	intergenic	KLHL24-KLHL6
1	90882440	C	G	-	intergenic	KLHL24-KLHL6
1	90882519	A	G	-	intergenic	KLHL24-KLHL6
1	90882784	G	A	-	intergenic	KLHL24-KLHL6
1	91442723	G	A	+	missense	MCCC1
1	91524925	T	C	+	intronic	DCUN1D1
1	91528358	C	T	+	intronic	DCUN1D1
1	91528562	G	A	+	intronic	DCUN1D1
1	91542543	C	T	+	intergenic	DCUN1D1-ATP11B
1	93712720	G	C	+	intergenic	DNAJC19
1	93714057	G	T	+	intronic	DNAJC19
1	93717252	C	T	+	intronic	DNAJC19
1	93721091	A	G	-	intergenic	DNAJC19
1	93721321	C	T	-	intergenic	DNAJC19
1	93721794	G	T	-	intergenic	DNAJC19
1	93722446	G	A	-	intergenic	DNAJC19
1	93722482	A	G	-	intergenic	DNAJC19
1	93727911	C	T	-	intronic	FXR1
1	93728288	C	T	-	intronic	FXR1
1	93730284	G	A	-	intronic	FXR1
1	93734701	C	T	-	intronic	FXR1
1	93735000	A	C	-	intronic	FXR1
1	93743496	G	C	-	intronic	FXR1
1	93755422	A	G	-	intronic	FXR1
1	93755596	C	A	-	intronic	FXR1
1	93763338	T	C	-	intronic	FXR1
1	93765853	G	A	-	intronic	FXR1
1	93766488	G	A	-	intronic	FXR1
1	93767949	A	G	-	intronic	FXR1
1	93768270	T	C	-	intronic	FXR1
1	93774846	A	G	-	intronic	FXR1
1	93786645	C	T	-	intronic	FXR1
1	93787408	G	A	-	intronic	FXR1
1	93797039	A	G	-	intronic	FXR1
1	93800888	C	T	-	intronic	FXR1
1	93803401	T	A	-	intronic	FXR1
1	93806269	T	C	-	intronic	FXR1
1	93806585	G	A	-	intronic	FXR1
1	95091772	G	A	-	intergenic	USP13
1	95095347	C	T	-	synonymous	USP13
1	95095367	A	G	-	missense	USP13
1	95127607	T	C	-	intronic	USP13
1	95132355	C	G	-	intronic	USP13
1	95142818	T	C	-	intronic	USP13
1	95143225	C	A	-	intronic	USP13
1	95143257	A	C	-	intronic	USP13
1	95143329	A	G	-	intronic	USP13
1	95144132	G	A	-	intronic	USP13
1	95147589	T	C	-	intronic	USP13
1	95148232	A	G	-	intronic	USP13
1	95148668	C	T	-	intronic	USP13
1	95148923	C	T	-	intronic	USP13
1	95149453	G	A	-	intronic	USP13
1	95149471	G	A	-	intronic	USP13
1	95151115	C	T	-	intronic	USP13
1	95151163	T	C	-	intronic	USP13
1	95157679	G	A	-	synonymous	USP13
1	95256077	G	A	-	intergenic	NDUFB5
1	95493582	T	C	+	intergenic	GNB4
1	95493783	G	C	+	intergenic	GNB4
1	95496901	G	C	-	intergenic	ENSBGRG00000003185
1	95513516	A	G	-	intronic	MFN1
1	95556580	T	C	-	intergenic	MFN1
1	95565661	C	T	-	intergenic	MFN1
1	95661826	A	T	-	intergenic	ENSBGRG00000003193
1	95663333	G	C	-	intergenic	PIK3CA
1	95668724	C	T	-	intergenic	ENSBGRG00000003201
1	95670502	C	A	-	synonymous	PIK3CA
1	95846444	C	A	+	intronic	ZMAT3
1	97964318	C	T	+	intronic	TBL1XR1
10	101196447	C	T	-	intergenic	ENSBGRG00000014988-QKI
10	101199003	C	A	-	intergenic	QKI
10	101199067	T	C	-	intergenic	QKI
10	101209406	C	T	-	intergenic	QKI
10	101221516	A	G	-	intronic	QKI
10	101260130	A	G	-	intronic	QKI
10	101263510	T	A	-	intronic	QKI
10	101276129	G	T	-	intronic	QKI
10	101276278	G	T	-	intronic	QKI
10	101278818	C	T	-	intronic	QKI
10	101288693	A	T	-	intergenic	ENSBGRG00000015527
10	101293228	A	G	-	intergenic	ENSBGRG00000015527
10	101302812	G	C	-	intronic	QKI
10	101330026	A	G	-	intronic	QKI
10	101332805	C	T	-	intronic	QKI
10	101351995	C	A	-	intronic	QKI
10	101364493	C	T	-	intronic	QKI
10	101367358	A	G	-	intronic	QKI
10	102491224	G	A	+	synonymous	PRKN
10	103471920	A	T	+	missense	PRKN
10	103693883	T	A	-	3UTR	MAP3K4
10	104525455	G	A	-	missense	PNLDC1
10	104557278	G	A	+	synonymous	TCP1
10	104584487	A	G	-	intergenic	ENSBGRG00000026557
10	105358464	A	G	-	intergenic	ENSBGRE00000237620
10	105359472	G	A	-	intergenic	ENSBGRE00000237625
10	105950684	G	A	-	intergenic	TULP4
10	105950928	T	G	-	intergenic	TULP4
10	106130489	C	G	+	missense	SERAC1
10	106134907	G	A	+	3UTR	SERAC1
10	106135794	A	C	+	intergenic	SERAC1
10	106304897	C	T	-	intergenic	SNX9
10	106541820	C	T	-	3UTR	ZDHHC14
10	107079957	C	T	-	intergenic	ENSBGRG00000026715
10	107107745	G	A	-	intronic	ENSBGRG00000026715
10	107261845	A	G	-	intronic	ENSBGRG00000026715
10	107266042	G	A	-	intronic	ENSBGRG00000026715
10	107275286	T	C	-	intronic	ENSBGRG00000026715
10	107276070	G	A	-	intronic	ENSBGRG00000026715
10	107281642	G	A	-	intronic	ENSBGRG00000026715
10	107281731	A	C	-	intronic	ENSBGRG00000026715
10	107284293	G	A	-	intronic	ENSBGRG00000026715
10	107288049	A	G	-	intronic	ENSBGRG00000026715
10	107288655	T	A	-	intronic	ENSBGRG00000026715
10	107292350	A	G	-	intronic	ENSBGRG00000026715
10	107305761	T	G	-	intronic	ENSBGRG00000026715
10	107309779	A	G	-	intronic	ENSBGRG00000026715
10	107311693	C	G	-	intronic	ENSBGRG00000026715
10	107312783	C	T	-	intronic	ENSBGRG00000026715
10	107315358	A	G	-	intronic	ENSBGRG00000026715
10	107334360	C	G	-	intronic	ENSBGRG00000026715
10	107345669	C	T	-	intronic	ENSBGRG00000026715
10	107349366	A	C	-	intronic	ENSBGRG00000026715
10	107360538	C	A	-	intronic	ENSBGRG00000026715
10	107361839	C	T	-	intronic	ENSBGRG00000026715
10	107372585	G	C	-	intronic	ENSBGRG00000026715
10	107375073	C	A	-	intronic	ENSBGRG00000026715
10	107375372	A	C	-	intronic	ENSBGRG00000026715
10	107377182	C	T	-	intronic	ENSBGRG00000026715
10	107378525	A	G	-	intronic	ENSBGRG00000026715
10	107378543	A	G	-	intronic	ENSBGRG00000026715
10	107464505	C	A	-	intronic	ENSBGRG00000026715
10	107478293	T	G	-	intronic	ENSBGRG00000026715
10	107493006	C	T	-	intronic	ENSBGRG00000026715
10	107538356	A	G	-	intronic	ENSBGRG00000026715
10	109260003	A	T	+	missense	TFB1M
10	109305580	G	A	+	missense	TFB1M
10	109309589	T	C	+	synonymous	TIAM2
10	109309685	G	A	+	splice	TIAM2
10	109309721	A	G	+	synonymous	TIAM2
10	109309889	A	G	+	synonymous	TIAM2
10	109689783	T	C	-	3UTR	SCAF8
10	109752007	T	G	-	intronic	SCAF8
10	109753227	G	A	-	intronic	SCAF8
10	109757811	G	C	-	intronic	SCAF8
10	109758257	T	C	-	intronic	SCAF8
10	109759360	A	G	-	synonymous	SCAF8
10	109843025	A	G	-	intronic	SCAF8
10	110148974	A	G	+	synonymous	CNKSR3
10	110187326	C	G	+	3UTR	CNKSR3
10	110187354	G	C	+	3UTR	CNKSR3
10	11049405	T	G	+	intronic	TXLNB
10	11050475	A	G	+	intronic	TXLNB
10	11050741	G	A	+	intronic	TXLNB
10	11051039	A	G	+	intronic	TXLNB
10	11056467	G	C	+	intronic	TXLNB
10	11100380	G	A	-	intergenic	HECA
10	112017153	T	C	+	synonymous	ENSBGRG00000004829
10	112069527	G	T	+	intergenic	ENSBGRG00000004829-ENSBGRG00000005643
10	112104303	T	C	+	intergenic	ENSBGRG00000004829-ENSBGRG00000005643
10	112123729	G	A	+	intergenic	ENSBGRG00000004829-ENSBGRG00000005643
10	112148387	G	A	+	intergenic	ENSBGRG00000004829-ENSBGRG00000005643
10	112149302	G	A	+	intergenic	ENSBGRG00000004829-ENSBGRG00000005643
10	112189858	C	A	+	intergenic	ENSBGRG00000005659-ENSBGRG00000005717
10	112386963	A	G	+	intronic	ENSBGRG00000005788
10	112393256	C	T	+	intergenic	ENSBGRG00000005788
10	112416988	C	T	-	intergenic	ESR1
10	113061904	G	A	-	missense	ARMT1
10	11309741	A	G	+	missense	REPS1
10	113162405	G	A	-	intergenic	ZBTB2-AKAP12
10	113162407	T	A	-	intergenic	ZBTB2-AKAP12
10	113162408	T	G	-	intergenic	ZBTB2-AKAP12
10	113174581	G	C	-	synonymous	AKAP12
10	113456182	C	T	-	intergenic	AKAP12-MTHFD1L
10	114155021	C	T	+	intergenic	ENSBGRG00000007234
10	11914615	C	A	-	intergenic	ARFGEF3
10	11914656	C	T	-	intergenic	ARFGEF3
10	11915455	T	C	-	intergenic	ARFGEF3
10	11916489	A	G	-	intergenic	ARFGEF3
10	13060194	T	C	+	intergenic	IFNGR1
10	13069903	A	G	+	intronic	IFNGR1
10	13082177	A	G	+	synonymous	IFNGR1
10	13082477	C	A	+	3UTR	IFNGR1
10	13082517	A	G	+	3UTR	IFNGR1
10	13082557	T	C	+	3UTR	IFNGR1
10	13082793	A	T	+	3UTR	IFNGR1
10	13082801	C	A	+	3UTR	IFNGR1
10	13082894	A	G	+	3UTR	IFNGR1
10	13309147	T	C	-	intergenic	PEX7
10	13668332	T	C	+	synonymous	MAP3K5
10	13961152	T	C	+	intronic	BCLAF1
10	1396515	A	G	-	intergenic	SASH1
10	1396907	G	C	-	intergenic	SASH1
10	13979401	C	T	+	intronic	BCLAF1
10	13981369	A	G	+	intronic	BCLAF1
10	1398619	G	A	-	3UTR	SASH1
10	13990361	G	A	+	intronic	BCLAF1
10	13992102	G	A	+	intronic	BCLAF1
10	13994311	G	A	+	intergenic	BCLAF1
10	13994664	G	A	+	intergenic	BCLAF1
10	13994897	A	G	+	intergenic	BCLAF1
10	14224645	A	G	-	intronic	PDE7B
10	14266210	T	C	-	intronic	PDE7B
10	14272311	T	C	-	intronic	PDE7B
10	14277165	T	C	-	intronic	PDE7B
10	14279423	T	C	-	intronic	PDE7B
10	14280798	G	T	-	intronic	PDE7B
10	14281293	A	G	-	intronic	PDE7B
10	14281336	C	A	-	intronic	PDE7B
10	14366937	A	C	-	intronic	PDE7B
10	14380047	A	G	-	intronic	PDE7B
10	14383762	A	G	-	intronic	PDE7B
10	14403583	G	C	-	intronic	PDE7B
10	14406554	G	A	-	intronic	PDE7B
10	14419457	A	G	-	intronic	PDE7B
10	14427331	A	G	-	intronic	PDE7B
10	14430909	A	G	-	intronic	PDE7B
10	14808090	G	A	+	synonymous	AHI1
10	14835008	A	T	+	synonymous	AHI1
10	15267454	T	A	+	intergenic	HBS1L
10	15269890	A	G	+	intergenic	HBS1L
10	16090889	T	G	+	missense	SGK1
10	162255	G	A	+	intergenic	LRP11
10	165956	A	T	-	intergenic	LRP11
10	16778410	A	G	-	intronic	EYA4
10	16923331	G	C	-	intronic	EYA4
10	16949876	T	C	-	intronic	EYA4
10	17004190	G	A	-	intronic	EYA4
10	17013872	G	A	-	intronic	EYA4
10	17038382	A	G	-	intronic	EYA4
10	17046080	G	T	-	intronic	EYA4
10	17050908	C	T	-	intronic	EYA4
10	17052416	T	G	-	intronic	EYA4
10	17056925	T	G	-	intronic	EYA4
10	17056927	T	A	-	intronic	EYA4
10	17057861	G	A	-	intronic	EYA4
10	17531341	G	C	-	intergenic	ENSBGRG00000019735
10	17546737	A	G	+	intronic	SLC18B1
10	17547066	A	G	+	intronic	SLC18B1
10	17584820	T	C	-	intergenic	SLC18B1
10	17644856	A	C	+	intronic	VNN3
10	17644859	C	A	+	intronic	VNN3
10	17654363	T	A	+	intergenic	VNN3
10	17656698	G	A	+	intergenic	ENSBGRG00000020384
10	17662094	C	T	+	intergenic	VNN1
10	17684261	A	C	+	intergenic	VNN1
10	17686232	T	A	+	intergenic	VNN1
10	18733158	A	G	-	intergenic	ENPP1
10	18733160	A	G	-	intergenic	ENPP1
10	18733163	A	G	-	intergenic	ENPP1
10	18733164	A	G	-	intergenic	ENPP1
10	18733168	A	G	-	intergenic	ENPP1
10	18733694	A	C	-	intergenic	ENPP1
10	18759327	G	A	-	intronic	ENPP1
10	19030008	C	T	+	synonymous	MED23
10	19664921	A	G	+	intergenic	EPB41L2
10	19673173	C	T	+	intronic	EPB41L2
10	21094261	C	A	-	synonymous	LAMA2
10	21121674	G	A	-	intronic	LAMA2
10	21135236	A	G	-	intronic	LAMA2
10	21327696	C	T	-	synonymous	LAMA2
10	21695572	A	T	-	intronic	LAMA2
10	21704174	T	G	-	intronic	LAMA2
10	21710245	G	A	-	intronic	LAMA2
10	21720188	A	G	-	intronic	LAMA2
10	21720190	A	G	-	intronic	LAMA2
10	21731940	A	G	-	intronic	LAMA2
10	21731944	A	G	-	intronic	LAMA2
10	21764403	A	G	-	intronic	LAMA2
10	21775110	A	G	-	intronic	LAMA2
10	21807222	A	G	-	intronic	LAMA2
10	21807231	A	G	-	intronic	LAMA2
10	21807261	A	G	-	intronic	LAMA2
10	21807752	G	A	-	intronic	LAMA2
10	21808013	C	T	-	intronic	LAMA2
10	21815712	A	G	-	intronic	LAMA2
10	21831242	G	A	-	intronic	LAMA2
10	21833102	G	T	-	intronic	LAMA2
10	21833143	C	A	-	intronic	LAMA2
10	21836276	C	A	-	intronic	LAMA2
10	21837503	G	A	-	intronic	LAMA2
10	21838447	C	A	-	intronic	LAMA2
10	21838790	C	T	-	intronic	LAMA2
10	21838859	T	C	-	intronic	LAMA2
10	22756872	T	C	+	synonymous	PTPRK
10	22767248	C	T	+	missense	PTPRK
10	23410786	G	A	+	intergenic	CYB5R4
10	241208	C	T	+	synonymous	ENSBGRG00000017162
10	250213	G	A	+	synonymous	LATS1
10	25172185	C	A	+	synonymous	NT5E
10	25179695	C	T	+	intergenic	NT5E
10	25225513	A	G	-	intronic	SNX14
10	25226898	A	G	-	intronic	SNX14
10	25226922	A	G	-	intronic	SNX14
10	25362399	G	A	-	intergenic	ENSBGRG00000021763
10	2617388	T	C	-	intergenic	STXBP5
10	2618918	A	G	-	intergenic	STXBP5
10	263073	A	G	+	splice	LATS1
10	26583766	G	A	+	missense	ZNF292
10	26583793	G	A	+	missense	ZNF292
10	26583853	G	A	+	missense	ZNF292
10	26585043	T	A	+	synonymous	ZNF292
10	26585468	A	G	+	missense	ZNF292
10	26587499	C	G	+	missense	ZNF292
10	2680946	T	C	-	synonymous	STXBP5
10	28399807	C	T	+	intergenic	PNRC1-SRSF12
10	28404306	C	T	+	intergenic	PNRC1-SRSF12
10	28405883	T	C	+	intergenic	SRSF12
10	28405931	A	T	+	intergenic	SRSF12
10	28412584	G	T	+	intronic	SRSF12
10	28471320	G	A	+	intergenic	PM20D2
10	28656735	T	C	-	synonymous	RRAGD
10	28659732	T	G	-	intronic	RRAGD
10	28659790	C	T	-	intronic	RRAGD
10	28661424	C	T	-	intronic	RRAGD
10	28662191	G	C	-	intronic	RRAGD
10	28664168	G	A	-	intronic	RRAGD
10	2880153	C	T	+	intergenic	STXBP5-ADGB
10	28932738	C	T	-	intergenic	LYRM2
10	28951095	G	A	-	missense	MDN1
10	29000303	G	A	-	missense	MDN1
10	29033946	C	G	-	synonymous	MDN1
10	29038346	C	T	-	missense	MDN1
10	29049397	G	A	-	missense	MDN1
10	29064244	A	G	-	synonymous	MDN1
10	29131198	G	A	+	synonymous	CASP8AP2
10	29588218	G	C	-	intergenic	BACH2-MAP3K7
10	29593459	T	C	-	intergenic	BACH2-MAP3K7
10	29594398	G	T	-	intergenic	BACH2-MAP3K7
10	29594846	G	C	-	intergenic	BACH2-MAP3K7
10	29595213	C	A	-	intergenic	BACH2-MAP3K7
10	3131773	T	C	+	intergenic	STXBP5-ADGB
10	3270151	C	T	-	intronic	ADGB
10	3498000	A	G	-	intergenic	ENSBGRG00000019696
10	35703288	C	A	+	intergenic	MANEA
10	35704736	A	G	+	intergenic	MANEA
10	35705033	A	G	+	intergenic	MANEA
10	35705038	A	G	+	intergenic	MANEA
10	35705043	A	G	+	intergenic	MANEA
10	35705059	A	G	+	intergenic	MANEA
10	35705071	A	G	+	intergenic	MANEA
10	35705098	A	G	+	intergenic	MANEA
10	39794283	A	G	-	intergenic	FBXL4-FAXC
10	39795000	T	C	-	intergenic	FBXL4-FAXC
10	39797142	T	C	-	intergenic	FAXC
10	39799023	A	G	-	intergenic	FAXC
10	39904004	G	A	-	synonymous	COQ3
10	39942335	G	A	-	intronic	PNISR
10	39961210	C	T	-	intergenic	PNISR-USP45
10	39967922	C	A	-	intergenic	USP45
10	40043103	G	T	-	intergenic	ENSBGRG00000026554
10	40060387	T	C	+	intronic	ENSBGRG00000026554
10	40061743	G	A	+	intronic	ENSBGRG00000026554
10	40061780	T	C	+	intronic	ENSBGRG00000026554
10	40062373	C	T	-	intronic	ENSBGRG00000026554
10	4199463	G	A	+	missense	SHPRH
10	4349917	A	G	+	intergenic	SHPRH-EPM2A
10	4351873	T	C	+	intergenic	SHPRH-EPM2A
10	4354211	C	T	+	intergenic	SHPRH-EPM2A
10	4392608	C	A	+	synonymous	EPM2A
10	4502518	A	G	+	3UTR	EPM2A
10	4502652	T	C	+	3UTR	EPM2A
10	4503407	A	G	+	intergenic	EPM2A
10	47665249	G	T	+	intergenic	QRSL1-ENSBGRE00000055125
10	48861242	T	C	-	intergenic	SEC63
10	49001274	A	G	-	intergenic	OSTM1
10	49003068	G	A	-	missense	OSTM1
10	49537619	T	C	+	intergenic	FOXO3
10	49537673	T	C	+	intergenic	FOXO3
10	49537755	C	G	+	intergenic	FOXO3
10	49540162	G	A	+	intronic	FOXO3
10	49542667	C	T	+	intronic	FOXO3
10	49546437	T	C	+	intronic	FOXO3
10	49546613	A	G	+	intronic	FOXO3
10	49546777	G	A	+	intronic	FOXO3
10	49546835	G	A	+	intronic	FOXO3
10	49546894	G	C	+	intronic	FOXO3
10	49547041	A	G	+	intronic	FOXO3
10	49547364	C	G	+	intronic	FOXO3
10	49551638	G	A	+	intronic	FOXO3
10	49553076	G	A	+	intronic	FOXO3
10	49556500	C	T	+	intronic	FOXO3
10	49557065	T	C	+	intronic	FOXO3
10	49557742	G	A	+	intronic	FOXO3
10	49558361	A	G	+	intronic	FOXO3
10	49560813	C	T	+	intronic	FOXO3
10	49561125	A	G	+	intronic	FOXO3
10	49575379	T	C	+	intronic	FOXO3
10	49583937	A	T	+	intronic	FOXO3
10	49593261	A	G	+	intronic	FOXO3
10	49593567	A	G	+	intronic	FOXO3
10	49594045	T	C	+	intronic	FOXO3
10	49637257	G	T	+	intergenic	FOXO3
10	49642906	C	G	+	missense	FOXO3
10	49660828	C	G	+	3UTR	FOXO3
10	49660836	G	A	+	3UTR	FOXO3
10	49661046	A	G	+	3UTR	FOXO3
10	49661639	C	T	+	intergenic	FOXO3
10	49662373	G	A	+	intergenic	FOXO3
10	49662613	T	C	+	intergenic	FOXO3
10	49662671	A	C	+	intergenic	FOXO3
10	49662672	A	T	+	intergenic	FOXO3
10	49663455	T	A	+	intergenic	FOXO3
10	49663468	A	T	+	intergenic	FOXO3
10	49663469	C	T	+	intergenic	FOXO3
10	50037821	T	C	-	3UTR	SESN1
10	50059988	C	T	-	intronic	SESN1
10	50060016	T	C	-	intronic	SESN1
10	50060372	A	G	-	intronic	SESN1
10	50062693	A	T	-	intergenic	SESN1
10	50075213	C	T	-	intronic	SESN1
10	50119784	T	C	-	intronic	SESN1
10	50119823	T	C	-	intronic	SESN1
10	50119840	A	C	-	intronic	SESN1
10	50120917	T	G	-	intronic	SESN1
10	50135920	G	A	-	intronic	SESN1
10	50136476	G	A	-	intronic	SESN1
10	50137179	G	A	-	intronic	SESN1
10	50139549	G	T	-	intronic	SESN1
10	50142251	A	G	-	intronic	SESN1
10	50146464	A	G	-	intronic	SESN1
10	50151303	G	A	-	intronic	SESN1
10	50153370	A	G	-	intronic	SESN1
10	50153547	C	T	-	intronic	SESN1
10	50157569	G	A	-	intronic	SESN1
10	50158015	C	T	-	intronic	SESN1
10	50158283	A	G	-	intronic	SESN1
10	50158305	A	T	-	intronic	SESN1
10	50158351	C	A	-	intronic	SESN1
10	50158412	T	C	-	intronic	SESN1
10	50158477	C	G	-	intronic	SESN1
10	50248057	G	A	+	synonymous	CEP57L1
10	50478935	C	A	-	intergenic	ENSBGRG00000008378
10	50487333	T	C	-	intronic	CD164
10	50494295	G	A	-	intergenic	CD164
10	50544415	A	C	-	synonymous	MICAL1
10	50575673	A	G	-	synonymous	ZBTB24
10	508432	C	T	-	intergenic	TAB2
10	50849564	A	C	+	synonymous	FIG4
10	51336413	C	G	+	intergenic	CDC40
10	51533788	G	A	-	missense	DDO
10	51533960	A	G	-	missense	DDO
10	51550393	G	A	-	missense	DDO
10	51933141	T	C	+	intronic	AMD1
10	51934221	A	G	+	intronic	AMD1
10	51935550	C	T	+	intronic	AMD1
10	51955675	A	G	+	intronic	AMD1
10	52230786	C	T	+	intergenic	SLC16A10
10	52231322	G	A	+	intergenic	SLC16A10
10	52233285	G	A	+	intergenic	SLC16A10-MFSD4B
10	52257691	A	G	+	intergenic	MFSD4B
10	52261153	G	A	+	intergenic	MFSD4B
10	52309786	G	A	-	intronic	REV3L
10	52324725	T	C	-	intronic	REV3L
10	52367583	C	T	-	intronic	REV3L
10	52371490	G	C	-	missense	REV3L
10	52374078	T	C	-	intronic	REV3L
10	52379013	T	C	-	synonymous	REV3L
10	52384764	G	A	-	intronic	REV3L
10	52400813	A	G	-	intronic	REV3L
10	52404351	A	G	-	intronic	REV3L
10	52433119	G	A	-	intronic	REV3L
10	52446447	C	T	-	intronic	REV3L
10	52471446	G	A	-	intronic	REV3L
10	52518821	C	T	+	intergenic	REV3L-TRAF3IP2
10	52523522	G	C	+	intergenic	REV3L-TRAF3IP2
10	52707983	C	T	-	synonymous	FYN
10	53227544	A	G	-	synonymous	LAMA4
10	53227571	C	T	-	synonymous	LAMA4
10	53227667	C	T	-	splice	LAMA4
10	53229929	T	C	-	synonymous	LAMA4
10	53231889	C	T	-	synonymous	LAMA4
10	53278449	C	T	-	synonymous	LAMA4
10	5333251	G	A	-	synonymous	UTRN
10	5634356	T	C	-	synonymous	UTRN
10	5692195	A	G	-	synonymous	UTRN
10	5734246	G	A	-	intronic	UTRN
10	5735505	G	A	-	synonymous	UTRN
10	5742265	A	G	-	synonymous	UTRN
10	57466705	G	C	-	intergenic	TSPYL4
10	57469850	A	G	-	missense	TSPYL4
10	57482152	G	A	-	intergenic	TSPYL4-ENSBGRG00000005510
10	57484859	C	T	-	intergenic	ENSBGRG00000005510
10	57486361	A	G	-	intergenic	ENSBGRG00000005510
10	57666266	T	C	+	synonymous	ENSBGRG00000005532
10	57666497	T	C	+	synonymous	ENSBGRG00000005532
10	57748466	T	C	+	intergenic	CALHM5
10	57748696	T	C	+	intergenic	CALHM5
10	57748705	A	C	+	intergenic	CALHM5
10	57750040	G	A	+	intergenic	CALHM5
10	57829353	A	G	+	synonymous	RWDD1
10	58112085	C	T	+	intergenic	KPNA5
10	58945764	G	A	+	intergenic	NUS1
10	59648181	C	T	-	3UTR	CEP85L
10	59648182	T	C	-	3UTR	CEP85L
10	59744758	C	G	-	intergenic	CEP85L
10	59745080	T	C	-	intergenic	CEP85L
10	59795338	A	G	-	intronic	CEP85L
10	59800911	A	G	-	intronic	CEP85L
10	59801745	G	A	-	intronic	CEP85L
10	6070561	C	T	+	intergenic	SF3B5
10	6297727	T	C	-	intergenic	ENSBGRG00000021729-PHACTR2
10	63734946	T	C	+	intergenic	HSF2
10	63742131	A	G	-	intergenic	SERINC1
10	63742266	A	G	-	intergenic	SERINC1
10	63749228	A	G	-	intronic	SERINC1
10	63752298	T	G	-	intronic	SERINC1
10	63755412	A	G	-	intronic	SERINC1
10	64446014	G	A	-	intergenic	ENSBGRG00000010411-TRDN
10	64449323	C	T	-	intergenic	TRDN
10	64452350	C	A	-	intronic	TRDN
10	64452588	C	G	-	intronic	TRDN
10	64453597	A	C	-	intronic	TRDN
10	64453605	C	T	-	intronic	TRDN
10	64454025	A	G	-	intronic	TRDN
10	64458939	C	T	-	intronic	TRDN
10	64460318	G	T	-	intronic	TRDN
10	64461006	A	G	-	intronic	TRDN
10	64480382	G	A	-	intronic	TRDN
10	64480686	G	A	-	intronic	TRDN
10	64483698	A	G	-	intronic	TRDN
10	64484705	G	A	-	intronic	TRDN
10	64484824	A	G	-	intronic	TRDN
10	64484844	G	A	-	intronic	TRDN
10	64486289	G	C	-	splice	TRDN
10	64509510	G	A	-	intronic	TRDN
10	64513700	C	A	-	intronic	TRDN
10	64515890	G	T	-	intronic	TRDN
10	64521946	T	C	-	intronic	TRDN
10	64524766	A	G	-	intronic	TRDN
10	64530955	C	A	-	intronic	TRDN
10	64532282	A	C	-	intronic	TRDN
10	64532551	A	G	-	intronic	TRDN
10	64535372	A	C	-	intronic	TRDN
10	64535800	G	C	-	intronic	TRDN
10	64539037	G	T	-	intronic	TRDN
10	64541732	C	T	-	intronic	TRDN
10	64542404	G	A	-	intronic	TRDN
10	64542557	T	C	-	intronic	TRDN
10	64543765	G	A	-	intronic	TRDN
10	64547300	G	A	-	intronic	TRDN
10	64547518	C	G	-	intronic	TRDN
10	64552103	G	A	-	intronic	TRDN
10	64552705	A	G	-	intronic	TRDN
10	64553230	C	A	-	intronic	TRDN
10	64556183	C	G	-	intronic	TRDN
10	64556344	T	C	-	intronic	TRDN
10	64557127	A	G	-	intronic	TRDN
10	64557621	T	C	-	intronic	TRDN
10	64559167	G	A	-	intronic	TRDN
10	64559607	C	T	-	intronic	TRDN
10	64562995	C	T	-	intronic	TRDN
10	64563133	C	T	-	intronic	TRDN
10	64563156	G	A	-	intronic	TRDN
10	64563482	C	T	-	intronic	TRDN
10	64563713	C	T	-	intronic	TRDN
10	64563794	T	C	-	intronic	TRDN
10	64563900	G	A	-	intronic	TRDN
10	64563938	G	A	-	intronic	TRDN
10	64564997	G	A	-	intronic	TRDN
10	64566996	G	A	-	intronic	TRDN
10	64567022	C	T	-	intronic	TRDN
10	64567133	A	T	-	intronic	TRDN
10	64573271	G	A	-	intronic	TRDN
10	64577436	G	A	-	intronic	TRDN
10	64581474	G	A	-	intronic	TRDN
10	64582101	G	A	-	intronic	TRDN
10	64582199	G	T	-	intronic	TRDN
10	64582365	G	A	-	intronic	TRDN
10	64586096	T	C	-	intronic	TRDN
10	64586328	C	T	-	intronic	TRDN
10	64586650	C	A	-	intronic	TRDN
10	64586735	A	G	-	intronic	TRDN
10	64586773	C	T	-	intronic	TRDN
10	64586847	T	C	-	intronic	TRDN
10	64586849	G	T	-	intronic	TRDN
10	64586884	T	C	-	intronic	TRDN
10	64586943	C	T	-	intronic	TRDN
10	64588540	T	C	-	intronic	TRDN
10	64588557	G	T	-	intronic	TRDN
10	64589050	T	C	-	intronic	TRDN
10	64589087	A	G	-	intronic	TRDN
10	64589128	C	T	-	intronic	TRDN
10	64589167	C	A	-	intronic	TRDN
10	64589173	C	A	-	intronic	TRDN
10	64590115	A	G	-	intronic	TRDN
10	64590407	T	C	-	intronic	TRDN
10	64593036	G	A	-	intronic	TRDN
10	64594422	T	C	-	intronic	TRDN
10	64594772	A	G	-	intronic	TRDN
10	64595666	A	G	-	intronic	TRDN
10	64595670	A	G	-	intronic	TRDN
10	64596207	C	T	-	intronic	TRDN
10	64600380	T	C	-	intronic	TRDN
10	64600408	G	A	-	intronic	TRDN
10	64600412	T	G	-	intronic	TRDN
10	64600492	A	G	-	intronic	TRDN
10	64600517	C	T	-	intronic	TRDN
10	64600524	C	T	-	intronic	TRDN
10	64601507	A	G	-	intronic	TRDN
10	64602665	C	T	-	intronic	TRDN
10	64604087	A	G	-	intronic	TRDN
10	64604118	G	A	-	intronic	TRDN
10	64604320	C	A	-	intronic	TRDN
10	64604354	A	G	-	intronic	TRDN
10	64604680	G	T	-	intronic	TRDN
10	64606639	G	C	-	intronic	TRDN
10	64607712	G	A	-	intronic	TRDN
10	64612133	G	A	-	intronic	TRDN
10	64615254	C	G	-	intronic	TRDN
10	64625635	A	G	-	intronic	TRDN
10	64632488	A	G	-	intronic	TRDN
10	64632990	A	G	-	intronic	TRDN
10	64634853	A	G	-	intronic	TRDN
10	64635867	A	G	-	intronic	TRDN
10	64637847	A	G	-	intronic	TRDN
10	64637886	G	T	-	intronic	TRDN
10	64638673	G	C	-	intronic	TRDN
10	64640794	T	G	-	intronic	TRDN
10	64642652	T	A	-	intronic	TRDN
10	64658450	T	C	-	intronic	TRDN
10	64658508	G	C	-	intronic	TRDN
10	64659716	T	C	-	intronic	TRDN
10	64659726	C	T	-	intronic	TRDN
10	64659732	G	A	-	intronic	TRDN
10	64659767	G	A	-	intronic	TRDN
10	64659952	C	T	-	intronic	TRDN
10	64660254	C	G	-	intronic	TRDN
10	64660519	G	A	-	intronic	TRDN
10	64662178	G	C	-	intronic	TRDN
10	64662194	C	T	-	intronic	TRDN
10	64667149	C	T	-	intronic	TRDN
10	64668199	T	C	-	intronic	TRDN
10	64668523	G	A	-	intronic	TRDN
10	64682825	C	T	-	intronic	TRDN
10	64684330	G	C	-	intergenic	TRDN
10	64692750	G	A	-	intronic	TRDN
10	64696347	G	A	-	intronic	TRDN
10	64696370	G	A	-	intronic	TRDN
10	64700366	G	T	-	intronic	TRDN
10	64700640	G	A	-	intronic	TRDN
10	64701376	A	T	-	intronic	TRDN
10	64704647	G	A	-	intronic	TRDN
10	64712841	C	T	-	intronic	TRDN
10	64719637	G	A	-	intronic	TRDN
10	64722269	T	C	-	intronic	TRDN
10	64722704	G	A	-	intronic	TRDN
10	64722741	A	G	-	intronic	TRDN
10	64729305	G	A	-	intronic	TRDN
10	64729309	C	G	-	intronic	TRDN
10	64735338	G	A	-	intronic	TRDN
10	64737352	T	C	-	intronic	TRDN
10	64740674	A	T	-	intronic	TRDN
10	64743035	G	A	-	intronic	TRDN
10	64746827	C	G	-	intronic	TRDN
10	64750978	A	G	-	intronic	TRDN
10	64751625	A	G	-	intronic	TRDN
10	64753114	C	T	-	intronic	TRDN
10	64755571	T	G	-	intronic	TRDN
10	64755591	T	A	-	intronic	TRDN
10	64763075	A	G	-	intronic	TRDN
10	64763865	C	T	-	intronic	TRDN
10	64784230	A	G	-	intronic	TRDN
10	64785998	T	C	-	intronic	TRDN
10	64808097	A	G	-	intronic	TRDN
10	64811417	G	A	-	intronic	TRDN
10	64814105	G	A	-	intronic	TRDN
10	64819923	T	G	-	intronic	TRDN
10	64820031	A	T	-	intronic	TRDN
10	64820250	A	G	-	intronic	TRDN
10	64820895	C	T	-	intronic	TRDN
10	64821340	C	A	-	intronic	TRDN
10	64821356	A	G	-	intronic	TRDN
10	64821453	T	A	-	intronic	TRDN
10	64822853	A	C	-	intronic	TRDN
10	64822876	C	A	-	intronic	TRDN
10	64822926	T	C	-	intronic	TRDN
10	64823046	A	G	-	intronic	TRDN
10	64823090	A	G	-	intronic	TRDN
10	64826146	C	T	-	intronic	TRDN
10	64826272	A	T	-	intronic	TRDN
10	64828662	C	T	-	intronic	TRDN
10	64829458	T	C	-	intronic	TRDN
10	64830147	C	T	-	intronic	TRDN
10	64830208	G	A	-	intronic	TRDN
10	64831289	A	G	-	intronic	TRDN
10	64833970	T	G	-	intronic	TRDN
10	64834354	A	G	-	intronic	TRDN
10	64854315	C	T	-	intronic	TRDN
10	64856712	G	A	-	intronic	TRDN
10	64859798	T	C	-	intronic	TRDN
10	64863282	A	G	-	intronic	TRDN
10	64863295	C	T	-	intronic	TRDN
10	64866593	A	G	-	intronic	TRDN
10	64868857	C	T	-	intronic	TRDN
10	64871507	C	A	-	intronic	TRDN
10	64871667	G	A	-	intronic	TRDN
10	64874242	T	C	-	intronic	TRDN
10	64874473	G	A	-	intronic	TRDN
10	64876097	G	A	-	intronic	TRDN
10	64882456	G	T	-	intronic	TRDN
10	64882558	A	T	-	intronic	TRDN
10	64883351	A	G	-	intronic	TRDN
10	64883547	G	A	-	intronic	TRDN
10	64885299	G	A	-	intronic	TRDN
10	64885934	A	G	-	intronic	TRDN
10	64901003	C	A	-	intronic	TRDN
10	66642459	T	C	+	intergenic	RNF217-TPD52L1
10	66645954	T	G	+	intergenic	RNF217-TPD52L1
10	66646934	G	A	+	intergenic	RNF217-TPD52L1
10	6690120	G	A	+	intronic	PEX3
10	6690179	A	G	+	intronic	PEX3
10	6690245	T	C	+	intronic	PEX3
10	67156295	C	T	-	intergenic	HDDC2-HEY2
10	67156299	T	C	-	intergenic	HDDC2-HEY2
10	67267267	T	C	+	intergenic	HEY2
10	67267271	C	A	+	intergenic	HEY2
10	67479267	G	A	+	3UTR	NCOA7
10	68964863	G	T	+	intronic	RNF146
10	68971741	A	G	-	3UTR	ECHDC1
10	69977841	A	G	-	missense	DOP1A
10	7093807	A	G	-	synonymous	AIG1
10	7093834	G	A	-	synonymous	AIG1
10	70969455	A	C	-	intergenic	TPBG
10	71126885	T	G	+	missense	IBTK
10	71183696	T	C	+	intergenic	IBTK
10	7299611	T	G	+	intergenic	AIG1-HIVEP2
10	7300130	G	A	+	intergenic	AIG1-HIVEP2
10	7301805	T	G	+	intergenic	AIG1-HIVEP2
10	7302000	A	G	+	intergenic	AIG1-HIVEP2
10	7303118	C	T	+	intergenic	AIG1-HIVEP2
10	7310489	C	A	+	intergenic	AIG1-HIVEP2
10	7311403	G	A	+	intergenic	AIG1-HIVEP2
10	7314965	C	T	+	intergenic	AIG1-HIVEP2
10	73260732	G	T	-	intergenic	ENSBGRE00000033448-BCKDHB
10	7360749	T	C	+	intergenic	AIG1-HIVEP2
10	74088109	A	C	-	intergenic	SH3BGRL2
10	7428315	G	T	+	intergenic	AIG1-HIVEP2
10	74944946	C	T	+	synonymous	PHIP
10	7505386	C	T	+	synonymous	HIVEP2
10	7505556	G	A	+	missense	HIVEP2
10	7506310	G	A	+	synonymous	HIVEP2
10	7528855	G	A	+	synonymous	HIVEP2
10	75289021	G	A	-	ncRNA	ENSBGRG00000004702
10	75289054	G	A	-	ncRNA	ENSBGRG00000004702
10	77655175	C	T	+	synonymous	ENSBGRG00000004810
10	77655207	T	C	+	missense	ENSBGRG00000004810
10	78733507	G	A	+	intergenic	SENP6-FILIP1
10	78735942	A	G	+	intergenic	SENP6-FILIP1
10	78743636	T	C	+	intergenic	SENP6-FILIP1
10	78743685	A	T	+	intergenic	SENP6-FILIP1
10	78744585	A	G	+	intergenic	SENP6-FILIP1
10	78751871	A	G	+	intergenic	SENP6-FILIP1
10	78754023	A	C	+	intergenic	SENP6-FILIP1
10	78755069	G	A	+	intergenic	SENP6-FILIP1
10	78769016	G	T	+	intergenic	SENP6-FILIP1
10	78780316	A	G	+	intergenic	SENP6-FILIP1
10	78905533	G	T	+	intronic	FILIP1
10	78912699	C	T	+	intronic	FILIP1
10	78968815	T	C	+	intronic	FILIP1
10	79148280	G	A	+	synonymous	COL12A1
10	79150660	A	G	+	synonymous	COL12A1
10	79180188	A	T	+	synonymous	COL12A1
10	79191542	C	T	+	synonymous	COL12A1
10	79213247	A	C	+	synonymous	COL12A1
10	79259528	T	C	+	intergenic	COL12A1
10	79259872	T	C	+	intergenic	COL12A1
10	79259917	A	C	+	intergenic	COL12A1
10	80725440	A	G	-	intergenic	CD109
10	8072557	A	G	-	intergenic	VTA1
10	80725615	T	C	-	intergenic	CD109
10	8072593	T	C	-	intergenic	VTA1
10	8072757	C	T	-	intergenic	VTA1
10	8072812	A	G	-	intergenic	VTA1
10	8072823	G	A	-	intergenic	VTA1
10	8073196	A	G	-	intergenic	VTA1
10	81085983	C	A	-	intergenic	ENSBGRG00000009070-MTO1
10	82119487	G	A	-	intronic	KCNQ5
10	82152985	C	A	-	intronic	KCNQ5
10	82180746	C	T	-	intronic	KCNQ5
10	82191238	C	G	-	intergenic	KCNQ5
10	83767346	A	G	+	intergenic	ENSBGRG00000021168-ENSBGRG00000021175
10	83777920	A	G	+	intergenic	ENSBGRG00000021168-ENSBGRG00000021175
10	84776135	C	T	-	synonymous	FAM135A
10	92555048	T	C	+	synonymous	ENSBGRG00000022858
10	92556126	G	A	+	intergenic	ENSBGRG00000022858
10	94354085	G	A	+	missense	ENSBGRG00000022955
10	94354277	T	G	+	missense	ENSBGRG00000022955
10	94354356	T	C	+	synonymous	ENSBGRG00000022955
10	94354583	A	G	+	missense	ENSBGRG00000022955
10	94354646	A	C	+	missense	ENSBGRG00000022955
10	94354949	T	C	+	3UTR	ENSBGRG00000022955
10	94355659	C	T	+	3UTR	ENSBGRG00000022955
10	94689882	C	T	-	intronic	PHF3
10	94706423	G	A	-	intergenic	PHF3
10	9512887	A	G	+	intergenic	NMBR-ENSBGRG00000023564
10	9512891	C	G	+	intergenic	NMBR-ENSBGRG00000023564
10	9518684	G	A	+	intergenic	NMBR-ENSBGRG00000023564
10	9518710	T	A	+	intergenic	NMBR-ENSBGRG00000023564
10	95315002	G	A	+	intronic	PSMB1
10	95390207	A	G	-	intergenic	FAM120B
10	95417174	G	A	-	intronic	FAM120B
10	95927282	C	T	-	intergenic	ERMARD
10	97288339	A	G	-	intergenic	AFDN
10	97292505	C	A	-	synonymous	AFDN
10	97293723	G	A	-	intronic	AFDN
10	97302836	C	T	-	intergenic	AFDN
10	97372422	C	T	-	synonymous	AFDN
10	97423135	C	T	+	intronic	AFDN
10	97423195	G	A	+	intronic	AFDN
10	98435387	C	T	+	missense	RPS6KA2
10	98468628	T	C	+	3UTR	RPS6KA2
10	98492193	G	A	-	intergenic	MPC1
10	98492815	A	G	-	intergenic	MPC1
10	98493434	A	G	-	intergenic	MPC1
10	98500937	C	G	+	intronic	MPC1
10	98502043	G	T	+	intronic	MPC1
10	98503283	G	A	+	intronic	MPC1
10	98504099	G	C	+	intronic	MPC1
10	98506735	A	G	+	intronic	MPC1
10	98507615	C	T	+	intronic	MPC1
10	98507820	A	G	+	intronic	MPC1
11	1013099	G	T	-	intronic	DAD1
11	10199726	A	C	+	missense	AAGAB
11	10221945	G	C	-	intronic	SMAD3
11	1048206	T	C	+	intronic	ABHD4
11	1049329	T	C	+	intronic	ABHD4
11	1050730	C	T	+	intronic	ABHD4
11	1053670	C	T	+	intronic	ABHD4
11	1053829	G	C	+	intronic	ABHD4
11	1058238	G	T	+	intergenic	ABHD4
11	10967178	T	C	+	intergenic	ENSBGRG00000024489
11	1105786	T	C	+	synonymous	ENSBGRG00000003650
11	11102508	T	C	+	synonymous	TIPIN
11	11102681	G	A	+	3UTR	TIPIN
11	11104572	T	C	-	intergenic	TIPIN
11	11663300	T	C	-	3UTR	ENSBGRG00000024884
11	11874107	C	T	+	missense	DENND4A
11	11891972	A	C	+	intergenic	DENND4A
11	11997408	G	A	+	3UTR	INTS14
11	11997499	A	G	+	intergenic	HACD3
11	11997627	G	A	+	intergenic	HACD3
11	11999600	A	G	-	intergenic	HACD3
11	12099819	C	T	+	intergenic	DPP8
11	12164735	C	T	+	intergenic	IGDCC4
11	12167314	G	A	+	intergenic	IGDCC3
11	12279983	C	T	+	synonymous	PARP16
11	12330930	T	C	+	intergenic	CILP
11	12330962	G	C	+	intergenic	CILP
11	12335037	C	A	+	intergenic	CILP
11	12345118	C	T	+	synonymous	CILP
11	12345144	G	A	+	missense	CILP
11	12350209	A	G	+	intergenic	CILP
11	12350285	A	G	+	intergenic	CILP
11	12350737	T	G	+	intergenic	CILP
11	12350743	A	G	+	intergenic	CILP
11	12350748	A	G	+	intergenic	CILP
11	12350794	A	G	+	intergenic	CILP
11	12350825	A	G	+	intergenic	CILP
11	12350871	A	G	+	intergenic	CILP-CLPX
11	12350884	A	G	+	intergenic	CILP-CLPX
11	12352090	T	C	+	intergenic	CILP-CLPX
11	12393691	G	A	+	intronic	CLPX
11	12404287	G	A	+	intronic	CLPX
11	12411058	G	T	+	3UTR	CLPX
11	12411334	G	A	+	intergenic	CLPX
11	12411400	A	C	+	intergenic	CLPX
11	12436339	T	C	+	intergenic	PDCD7
11	12586773	T	C	+	synonymous	MTFMT
11	12587681	G	C	+	3UTR	MTFMT
11	13089244	C	A	+	intergenic	ENSBGRG00000004401
11	13092665	T	C	+	intergenic	ENSBGRG00000004401
11	13093437	T	C	+	intergenic	ENSBGRG00000004401
11	13151748	T	C	+	synonymous	STYX
11	1316347	A	G	+	3UTR	MMP14
11	13518259	A	G	+	3UTR	SERINC5
11	13574468	C	T	-	intergenic	THBS4
11	13582312	C	T	-	synonymous	THBS4
11	13583188	C	T	-	synonymous	THBS4
11	13583200	C	G	-	synonymous	THBS4
11	13583245	T	C	-	synonymous	THBS4
11	13583293	A	G	-	synonymous	THBS4
11	13603396	A	G	-	synonymous	THBS4
11	13635942	C	T	-	missense	THBS4
11	13888625	G	A	-	intergenic	CMYA5
11	13889584	T	C	-	intergenic	CMYA5
11	13890003	T	C	-	intergenic	CMYA5
11	13890373	A	C	-	intergenic	CMYA5
11	13894398	C	T	-	intronic	CMYA5
11	13898167	G	A	-	intronic	CMYA5
11	13898217	G	T	-	intronic	CMYA5
11	13898777	A	G	-	intronic	CMYA5
11	13901523	G	A	-	intronic	CMYA5
11	13904581	T	C	-	intronic	CMYA5
11	13907179	C	T	-	intronic	CMYA5
11	13920543	G	A	-	intronic	CMYA5
11	13922256	G	A	-	intronic	CMYA5
11	13926885	A	C	-	intronic	CMYA5
11	13940562	C	G	-	missense	CMYA5
11	13948118	C	T	-	missense	CMYA5
11	13960734	A	C	-	intronic	CMYA5
11	13961343	G	A	-	intronic	CMYA5
11	13963509	A	G	-	intronic	CMYA5
11	13963667	C	T	-	intronic	CMYA5
11	13969348	T	C	-	intronic	CMYA5
11	13972025	C	G	-	intronic	CMYA5
11	13975305	C	T	-	intronic	CMYA5
11	13975984	A	G	-	intronic	CMYA5
11	13976095	G	C	-	intronic	CMYA5
11	13976450	G	A	-	intronic	CMYA5
11	13977529	C	T	-	intronic	CMYA5
11	13980266	C	G	-	intronic	CMYA5
11	13981662	G	T	-	intronic	CMYA5
11	13981681	C	T	-	intronic	CMYA5
11	13983204	A	G	-	intronic	CMYA5
11	13983236	C	T	-	intronic	CMYA5
11	13983541	G	A	-	intronic	CMYA5
11	13983563	T	A	-	intronic	CMYA5
11	13984903	G	C	-	intronic	CMYA5
11	13984964	C	T	-	intronic	CMYA5
11	13985013	C	A	-	intronic	CMYA5
11	13985206	A	C	-	intronic	CMYA5
11	13986100	A	G	-	intronic	CMYA5
11	13987041	G	A	-	intronic	CMYA5
11	13987218	G	A	-	intronic	CMYA5
11	13988744	C	T	-	intronic	CMYA5
11	13990361	A	G	-	intronic	CMYA5
11	13991403	C	T	-	intronic	CMYA5
11	13994208	A	C	-	intronic	CMYA5
11	13994240	A	G	-	intronic	CMYA5
11	13995381	C	A	-	intergenic	TENT2
11	14024495	A	G	-	intronic	TENT2
11	14054910	A	G	-	synonymous	TENT2
11	14135622	C	T	+	intronic	HOMER1
11	14135913	C	T	+	intronic	HOMER1
11	14136067	A	G	+	intronic	HOMER1
11	14136174	C	T	+	intronic	HOMER1
11	14136862	G	A	+	intronic	HOMER1
11	14138539	C	G	+	intronic	HOMER1
11	14145211	C	G	+	intronic	HOMER1
11	14152030	C	T	+	intronic	HOMER1
11	14152935	A	C	+	intronic	HOMER1
11	14160995	A	G	+	intronic	HOMER1
11	14176581	C	T	+	intronic	HOMER1
11	14179164	A	G	+	intronic	HOMER1
11	14199198	C	T	+	intronic	HOMER1
11	1420558	G	A	-	3UTR	AJUBA
11	1420647	A	G	-	3UTR	AJUBA
11	14210154	T	G	+	intronic	HOMER1
11	14213786	T	C	+	intronic	HOMER1
11	14223573	G	A	+	intronic	HOMER1
11	14223846	T	A	+	intronic	HOMER1
11	14230562	T	G	+	intronic	HOMER1
11	14233285	T	C	+	intronic	HOMER1
11	14278017	G	A	+	intronic	HOMER1
11	14284470	C	G	+	intronic	HOMER1
11	1474657	A	G	-	intronic	PSMB5
11	1478452	T	C	-	intergenic	PSMB5
11	1509243	C	T	-	intronic	ACIN1
11	15263732	T	C	+	intergenic	LHFPL2
11	1539623	C	G	-	intergenic	ENSBGRG00000006584
11	1547152	T	G	+	intergenic	ACIN1
11	15731991	A	G	+	missense	AP3B1
11	1581692	G	A	-	intronic	SLC7A8
11	1587115	C	T	-	synonymous	SLC7A8
11	1588831	C	T	-	missense	SLC7A8
11	15911631	C	G	-	missense	ENSBGRG00000006222
11	1601009	G	A	-	intergenic	ENSBGRG00000006754
11	1612209	A	G	-	intergenic	ENSBGRG00000006759
11	1622602	G	A	-	intronic	SLC7A8
11	1624657	T	C	-	intronic	SLC7A8
11	16313952	G	C	-	intergenic	WDR41
11	1631833	T	C	-	intronic	SLC7A8
11	16330216	A	G	-	synonymous	ENSBGRG00000006555
11	16729228	A	C	-	intergenic	ENSBGRG00000007412
11	16729308	C	A	-	intergenic	ENSBGRG00000007412
11	16767710	G	A	-	missense	ENSBGRG00000007412
11	1696451	C	T	-	missense	HOMEZ
11	17004113	C	T	-	synonymous	F2R
11	1789370	C	T	+	synonymous	MYH6
11	1789376	C	T	+	synonymous	MYH6
11	1790105	T	C	-	intergenic	ENSBGRG00000008201
11	1790152	A	C	-	intergenic	ENSBGRG00000008201
11	1790177	G	T	-	intergenic	ENSBGRG00000008201
11	17963742	C	T	+	synonymous	POC5
11	17970510	G	A	+	synonymous	POC5
11	1801236	C	G	-	synonymous	MYH6
11	1801251	C	T	-	synonymous	MYH6
11	1802104	A	G	-	synonymous	MYH6
11	1809629	G	A	-	synonymous	MYH6
11	1809644	C	A	-	synonymous	MYH6
11	1810023	A	C	-	synonymous	MYH6
11	1810126	G	A	-	missense	MYH6
11	1811828	G	A	-	synonymous	MYH6
11	1811900	C	T	-	splice	MYH6
11	18275970	G	A	+	intronic	CERT1
11	1829840	G	A	-	synonymous	MYH7
11	18314428	A	C	-	intergenic	HMGCR
11	1836018	G	A	-	intergenic	ENSBGRG00000010093
11	1848102	G	T	-	splice	MYH7
11	1852209	C	T	-	intergenic	MYH7
11	20269469	G	A	-	3UTR	ENSBGRG00000012351
11	20269569	C	T	-	3UTR	ENSBGRG00000012351
11	20269629	T	G	-	3UTR	ENSBGRG00000012351
11	20367430	A	G	-	intronic	ENSBGRG00000012572
11	20376951	A	T	-	intergenic	ENSBGRG00000012572
11	20377421	A	G	-	3UTR	LVRN
11	20377608	C	T	-	intergenic	ENSBGRG00000012572
11	20377739	A	T	-	intergenic	ENSBGRG00000012572
11	20377973	A	G	-	intergenic	ENSBGRG00000012572
11	20378080	A	G	-	intergenic	ENSBGRG00000012572
11	20400264	T	C	-	intergenic	ENSBGRG00000012981
11	20400519	C	T	-	intergenic	ENSBGRG00000012981
11	20446984	C	G	-	intronic	LVRN
11	20878610	G	A	+	intergenic	ENSBGRG00000013314
11	20878839	C	G	+	intergenic	ENSBGRG00000013314
11	20879142	A	G	+	intergenic	ENSBGRG00000013314
11	20880769	G	C	+	intergenic	ENSBGRG00000013314
11	20912806	G	A	+	intergenic	TICAM2
11	21283258	C	T	+	synonymous	PGGT1B
11	21330199	C	T	+	intergenic	PGGT1B
11	21330474	A	T	+	intergenic	PGGT1B
11	2311274	T	C	+	missense	ENSBGRG00000011499
11	2313307	G	A	+	missense	ENSBGRG00000011499
11	2313318	T	G	+	missense	ENSBGRG00000011499
11	23266033	A	G	-	intergenic	NREP
11	23266410	C	T	-	intergenic	NREP
11	2387091	A	G	+	intergenic	FITM1
11	2387181	A	G	+	intergenic	FITM1
11	2423234	A	G	+	5UTR	IRF9
11	2424050	G	A	+	missense	IRF9
11	24438299	A	G	+	intergenic	ENSBGRG00000013363-SRP19
11	24455708	C	T	+	intronic	SRP19
11	24455788	A	G	+	intronic	SRP19
11	2447518	A	T	-	synonymous	IPO4
11	2454628	G	A	-	missense	IPO4
11	2456099	C	A	-	missense	IPO4
11	24637275	G	A	+	intergenic	DCP2
11	24637482	C	T	+	intergenic	DCP2
11	24641967	A	C	+	intergenic	DCP2-MCC
11	24707168	G	C	-	synonymous	MCC
11	2477407	A	T	-	missense	ENSBGRG00000018135
11	2564252	G	A	-	5UTR	DHRS1
11	2564287	C	T	-	5UTR	DHRS1
11	2734187	C	T	-	3UTR	SDR39U1
11	28738102	A	G	-	intergenic	ENSBGRG00000015630
11	28739184	T	C	+	intergenic	ENSBGRG00000015577
11	28772325	G	C	+	synonymous	MGAT2
11	28772346	C	T	+	synonymous	MGAT2
11	28779255	C	T	-	synonymous	DNAAF2
11	28779307	G	A	-	missense	DNAAF2
11	28861723	A	G	+	intergenic	KLHDC2
11	28865201	C	T	+	intergenic	KLHDC2
11	28872947	C	T	+	intergenic	ENSBGRG00000017252
11	28877243	G	C	+	splice	KLHDC2
11	28884181	C	T	-	intergenic	KLHDC2
11	28918315	C	T	-	synonymous	NEMF
11	28958529	T	G	-	splice	ENSBGRG00000017815
11	28958530	T	A	-	splice	ENSBGRG00000017815
11	28985492	G	A	+	intergenic	ARF6
11	28987040	C	A	+	intergenic	ARF6
11	28987044	A	C	+	intergenic	ARF6
11	28987130	A	T	+	intergenic	ARF6
11	28988720	G	A	+	intergenic	ARF6
11	28988806	G	A	+	intergenic	ARF6
11	29231263	G	A	-	splice	SOS2
11	29776537	A	G	-	intergenic	NIN
11	29811384	G	A	-	missense	NIN
11	29941611	G	T	-	intronic	ABHD12B
11	29969733	T	C	-	synonymous	PYGL
11	29977772	T	C	-	synonymous	PYGL
11	29977832	A	G	-	synonymous	PYGL
11	30114530	C	T	-	intronic	TRIM9
11	30114548	G	A	-	intronic	TRIM9
11	30114569	T	C	-	intronic	TRIM9
11	30114879	A	T	-	intronic	TRIM9
11	30842074	C	T	+	synonymous	FRMD6
11	30850803	G	A	+	intergenic	FRMD6
11	30850860	C	T	+	intergenic	FRMD6
11	31095662	G	C	+	intergenic	GNG2
11	31095682	A	G	+	intergenic	GNG2
11	3148586	C	T	+	intergenic	REC114
11	31583426	A	C	-	missense	ENSBGRG00000023055
11	31592468	G	A	-	synonymous	ENSBGRG00000023055
11	31760439	G	A	-	missense	ZNF609
11	32242018	C	T	-	intergenic	SNX1
11	32516518	T	C	+	missense	DAPK2
11	32519891	G	A	+	intergenic	DAPK2
11	32521120	A	G	+	intergenic	DAPK2
11	32521154	A	G	+	intergenic	DAPK2
11	32521155	A	G	+	intergenic	DAPK2
11	32521223	C	T	+	intergenic	DAPK2
11	32521260	C	T	+	intergenic	DAPK2
11	32521754	A	G	+	intergenic	DAPK2
11	32521806	A	G	+	intergenic	DAPK2
11	32521820	A	G	+	intergenic	DAPK2
11	32525722	A	C	+	intronic	DAPK2
11	32535854	C	T	+	intergenic	DAPK2
11	32898529	A	G	-	intergenic	USP3
11	32899203	T	C	-	intergenic	USP3
11	33304880	G	A	-	intergenic	RAB8B
11	33537546	A	G	-	intergenic	TPM1
11	33537609	A	G	-	intergenic	TPM1
11	33541789	A	C	-	intergenic	TPM1
11	33541847	T	G	-	intergenic	TPM1
11	33542305	A	G	-	intergenic	TPM1
11	33542338	A	G	-	intergenic	TPM1
11	33548397	C	T	-	intronic	TPM1
11	33552640	G	C	-	intergenic	ENSBGRG00000004293
11	33553878	G	A	-	intergenic	ENSBGRG00000004293
11	33559475	A	G	-	intergenic	ENSBGRG00000004293
11	33560081	C	G	-	intergenic	ENSBGRG00000004293
11	33560608	A	C	-	intergenic	ENSBGRG00000004293
11	33560935	C	T	-	intergenic	ENSBGRG00000004293
11	33563215	A	C	-	intergenic	TPM1
11	33860176	T	G	-	3UTR	TLN2
11	3439852	C	T	-	intergenic	NEO1
11	34939884	G	T	+	intergenic	VPS13C
11	3498082	A	G	-	synonymous	NEO1
11	35692058	T	A	+	intronic	RORA
11	35694874	C	T	+	intronic	RORA
11	35699875	C	T	+	intronic	RORA
11	35725698	G	A	+	intronic	RORA
11	35731457	G	A	+	intronic	RORA
11	35738401	A	G	+	intronic	RORA
11	35738491	T	C	+	intronic	RORA
11	35741169	G	A	+	intronic	RORA
11	35741598	G	A	+	intronic	RORA
11	35741875	C	A	+	intronic	RORA
11	35745124	C	T	+	intronic	RORA
11	35748447	G	C	+	intronic	RORA
11	35748810	G	A	+	intronic	RORA
11	35749920	G	A	+	intronic	RORA
11	35754042	G	C	+	intronic	RORA
11	35757131	T	C	+	intronic	RORA
11	35764754	A	G	+	intronic	RORA
11	35767580	T	C	+	intronic	RORA
11	35769203	G	A	+	intronic	RORA
11	35770415	G	A	+	intronic	RORA
11	35770424	C	T	+	intronic	RORA
11	35770765	T	A	+	intronic	RORA
11	35774058	A	G	+	intronic	RORA
11	35774112	G	A	+	intronic	RORA
11	35774234	G	A	+	intronic	RORA
11	35776422	A	G	+	intronic	RORA
11	35782195	C	G	+	intronic	RORA
11	35804304	G	C	+	intronic	RORA
11	35809227	T	C	+	intronic	RORA
11	35816986	C	T	+	intronic	RORA
11	35832346	T	C	+	intronic	RORA
11	35835539	A	G	+	intronic	RORA
11	35846390	T	C	+	intergenic	ENSBGRG00000008135
11	35866077	G	A	+	intronic	RORA
11	35905071	A	G	+	intronic	RORA
11	35908445	T	G	+	intronic	RORA
11	35911600	A	G	+	intronic	RORA
11	35971490	G	A	+	intronic	RORA
11	36167380	A	G	+	intronic	RORA
11	36593961	G	A	+	intergenic	ICE2
11	37610775	A	T	+	intronic	ENSBGRG00000008564
11	37616762	G	A	+	intergenic	ENSBGRG00000008564
11	38445804	C	G	+	intronic	SLTM
11	40479347	A	G	-	intronic	TCF12
11	40479406	A	G	-	intronic	TCF12
11	40628529	C	T	-	intergenic	ENSBGRG00000013351
11	40652841	A	G	-	intronic	TCF12
11	40653172	A	G	-	intronic	TCF12
11	40653174	A	G	-	intronic	TCF12
11	40656224	A	G	-	intronic	TCF12
11	40663244	G	A	-	intronic	TCF12
11	40684004	C	T	-	intronic	TCF12
11	41568020	T	C	+	intronic	RFX7
11	4173454	A	G	-	intronic	ARIH1
11	41931735	T	C	+	intronic	NEDD4
11	41940637	C	T	+	intergenic	NEDD4
11	41941617	A	G	+	intergenic	NEDD4
11	4206157	A	C	-	intronic	ARIH1
11	4206162	A	G	-	intronic	ARIH1
11	42236916	G	T	+	intergenic	PYGO1
11	42238345	A	G	+	intergenic	PYGO1
11	42238433	G	T	+	intergenic	PYGO1
11	42239621	G	A	+	intergenic	PYGO1
11	42239651	G	A	+	intergenic	PYGO1
11	42240094	T	C	+	intergenic	PYGO1
11	42240238	C	T	+	intergenic	PYGO1
11	42240581	A	C	+	intergenic	PYGO1
11	4235660	C	A	-	intronic	ARIH1
11	4235786	T	G	-	intronic	ARIH1
11	4248643	A	G	-	intronic	ARIH1
11	4267935	C	T	-	intronic	ARIH1
11	4267960	T	C	-	intronic	ARIH1
11	4273397	C	G	-	intronic	ARIH1
11	44202922	G	A	+	missense	WDR72
11	4472845	C	G	+	5UTR	PARP6
[truncated: 15,715 more rows]
