# Supplementary material for: Characterization of RNA Editing in Oxidative and Glycolytic Skeletal Muscles of Yak
Source: Biology (Basel). 2026 Jan 2;15(1):97. doi: 10.3390/biology15010097 (PMC12784926; doi:10.3390/biology15010097)
Supplement: Supplementary file 1 [file biology-15-00097-s001.zip › Table S4.xlsx]

## Sheet: Table S3
Table S3: Conserved RNA editing sites identified between yak and human genomes
Query_id	Subject_id	identity	length	mismatches	gap	q.start	q.end	s.start	s.end	e-value	bit_score
1_37203516_+	chr21_34923275_+	97.917	48	1	0	1	48	1	48	5.08E-16	84.2
10_22756872_+	chr6_128411031_+	94.118	51	3	0	1	51	51	1	2.36E-14	78.7
11_28739184_+	chr17_76197690_+	95.745	47	1	1	1	47	3	48	3.06E-13	75
11_45457892_+	chr2_67318658_+	90.196	51	5	0	1	51	1	51	5.11E-11	67.6
12_30004706_-	chr15_25154767_-	95.745	47	2	0	1	47	1	47	8.49E-14	76.8
12_32372167_+	chr14_91850852_-	97.826	46	1	0	6	51	1	46	6.57E-15	80.5
13_53263504_+	chr3_137599726_-	100	34	0	0	7	40	47	14	6.61E-10	63.9
13_63412555_-	chr13_52929405_-	92.105	38	3	0	7	44	2	39	3.98E-07	54.7
19_22628902_+	chr11_62609191_+	100	38	0	0	1	38	47	10	3.95E-12	71.3
20_54328003_+	chr19_58199572_-	95.349	43	2	0	6	48	46	4	1.42E-11	69.4
24_26802238_+	chr11_85276739_-	96.97	33	1	0	1	33	45	13	1.11E-07	56.5
5_34521700_-	chr12_107280405_+	93.023	43	3	0	1	43	1	43	6.61E-10	63.9
X_134740834_+	chr11_45525052_-	93.478	46	3	0	2	47	51	6	1.42E-11	69.4
