# Supplementary material for: Characterization of RNA Editing in Oxidative and Glycolytic Skeletal Muscles of Yak
Source: Biology (Basel). 2026 Jan 2;15(1):97. doi: 10.3390/biology15010097 (PMC12784926; doi:10.3390/biology15010097)
Supplement: Supplementary file 1 [file biology-15-00097-s001.zip › Table S5.xlsx]

## Sheet: UT_miRanda_UT_RNAhybrid.List
Table S4: Predicted miRNA binding site gains and losses caused by RNA editing events in yak
GeneID
osa-miR2092-5p_VS_23_15015169
bta-miR-2454-5p_VS_26_19776465
bta-miR-503-5p_VS_26_43831457
bta-miR-3604_VS_14_72095361
sme-miR-9a-3p_VS_25_43017947
bta-miR-1224_VS_3_99442860
ppc-miR-2240c_VS_12_44014415
sme-miR-2154-3p_VS_3_131789195
bta-miR-2285bc_VS_19_54981697
bta-miR-11979_VS_5_47959047
cbr-miR-35b_VS_2_4810326
sme-miR-2153_VS_29_25759654
sbi-miR821a_VS_8_6919553
bta-miR-6120-5p_VS_22_11368062
crm-miR-35f_VS_2_4810326
crm-miR-35g_VS_2_4810326
bta-miR-21-5p_VS_17_19996999
aga-miR-993_VS_26_8728554
sbi-miR821a_VS_8_6919549
sme-miR-2e-3p_VS_26_43831612
bta-miR-2348_VS_3_83507793
sme-let-7d_VS_7_28495696
crm-miR-232_VS_11_12587681
bta-let-7f_VS_7_28495696
ppc-miR-2240c_VS_16_67254982
pvu-miR482-3p_VS_X_135652043
crm-miR-2227_VS_9_28922929
sme-miR-754c-5p_VS_16_70654348
bta-miR-2472_VS_10_98468628
bta-miR-12059_VS_26_45515186
bta-miR-2285cp_VS_4_95373022
bta-miR-1193_VS_20_60951779
hsa-miR-2276-5p_VS_25_22285381
bta-miR-2285cf_VS_4_95373022
bta-miR-2285ao_VS_X_135652043
ppc-miR-2249_VS_24_52000957
bta-miR-12055_VS_18_48821872
bta-miR-7862_VS_4_14035579
ppc-miR-2247_VS_26_45515186
bfl-miR-2072-5p_VS_7_25679363
bta-miR-10165-5p_VS_13_32509904
osa-miR2103_VS_13_32509911
bta-miR-342_VS_25_40197319
ppc-miR-38_VS_2_4810326
bta-miR-2284g_VS_4_95373022
bta-miR-2285cy_VS_1_156214270
bta-miR-185_VS_2_4810159
bta-miR-2285cr_VS_4_95373022
bta-miR-2331-3p_VS_7_25677627
bta-miR-296-5p_VS_12_44012705
bta-miR-2285cm_VS_21_43154799
bta-miR-3613b_VS_16_32430331
ppc-miR-240_VS_2_4810326
cbr-miR-41b_VS_2_4810326
bta-miR-3613b_VS_18_26382241
bta-miR-2284c_VS_16_15027585
crm-miR-2231-5p_VS_16_53213066
mtr-miR2087-3p_VS_25_40799431
bta-miR-2285ae_VS_12_44013216
ppc-miR-42a_VS_2_4810326
bta-miR-2453_VS_27_35898722
bta-miR-2447_VS_14_48442016
bta-miR-10169-3p_VS_12_43941682
sme-miR-753e-3p_VS_26_43831612
bta-miR-181b_VS_1_45365362
sbi-miR821e_VS_8_6919553
cel-miR-2215-5p_VS_10_106134907
bta-miR-16b_VS_8_46092617
bta-miR-12043_VS_11_71474441
bta-miR-6121-3p_VS_26_45965524
bta-miR-142-3p_VS_15_68194318
bta-miR-6123_VS_26_8728554
bta-miR-296-5p_VS_14_83501108
bta-miR-1281_VS_12_74803176
bta-miR-2284ab_VS_16_15027585
mtr-miR2087-5p_VS_1_156214270
bta-miR-195_VS_8_46092617
bta-miR-2284y_VS_4_95373022
bta-miR-2285di_VS_14_85343903
bta-miR-2307_VS_26_2768478
bfl-miR-34b-5p_VS_9_28922929
bta-miR-2415-3p_VS_25_48293005
osa-miR2100-3p_VS_12_46750619
bfl-miR-278_VS_20_51779699
bta-miR-10161-5p_VS_24_7419513
bta-miR-2362_VS_8_43722930
bta-miR-10179-5p_VS_7_25677627
bta-miR-562_VS_8_46092617
bta-miR-150_VS_11_11997408
ppt-miR2084_VS_13_32509904
bta-miR-2896_VS_1_75292055
bta-miR-2370-5p_VS_23_60686431
bta-miR-2285dj_VS_4_108578397
crm-miR-235-5p_VS_19_49267398
bta-miR-449c_VS_9_28922929
bmo-miR-993a-3p_VS_26_8728554
bta-miR-142-5p_VS_9_112665876
crm-miR-35a_VS_2_4810326
cel-miR-2212-5p_VS_1_75292055
bta-miR-2285dj_VS_12_44013216
ame-miR-993-3p_VS_26_8728554
bta-miR-12061_VS_9_48924805
bta-miR-326_VS_26_3920814
bta-miR-6526_VS_24_55160269
bta-miR-150_VS_19_26983097
bta-miR-2292_VS_1_87033975
bta-miR-2284u_VS_4_95373022
crm-miR-41_VS_2_4810326
bta-miR-4449_VS_20_48881487
bta-miR-2284a_VS_4_95373022
crm-miR-82_VS_26_43831612
bta-miR-2892_VS_26_5728051
bta-miR-2887_VS_27_48682071
aga-miR-970_VS_1_158319147
bta-miR-2285bi_VS_5_124884565
bta-miR-584_VS_1_166482598
tca-miR-970-3p_VS_25_39534559
sma-let-7-5p_VS_7_28495696
bta-miR-2285dc_VS_16_15027585
sme-miR-9b-3p_VS_4_47435863
bta-miR-2437_VS_18_59965831
bta-miR-2299-3p_VS_17_75461080
bta-miR-10176-5p_VS_20_51279349
bta-miR-2285e_VS_21_43154799
crm-miR-2229_VS_5_117699257
cbr-miR-2227_VS_9_28922929
bta-miR-12014_VS_9_15183136
bta-miR-2285ab_VS_21_43154799
sme-miR-754b-5p_VS_16_70654348
bta-miR-12053_VS_5_129225593
tca-miR-993-3p_VS_26_8728554
ppc-miR-84b_VS_7_28495696
bta-miR-11987_VS_17_75460970
bta-miR-199c_VS_10_103693883
bta-miR-2327_VS_26_19776465
bta-miR-487b_VS_5_1811994
bta-miR-190b_VS_6_109999795
bta-miR-210_VS_24_55160269
bta-miR-140_VS_4_30822837
bta-miR-11990_VS_11_57437946
dre-miR-2191_VS_16_77770722
crm-miR-42_VS_2_4810326
hsa-miR-548q_VS_20_54209001
bta-miR-12038_VS_4_14035215
bta-miR-16a_VS_8_46092617
bta-miR-2385-5p_VS_19_49267398
bta-miR-12023_VS_26_45515186
bta-miR-2333_VS_16_61611926
sme-miR-36b-3p_VS_2_4810326
sbi-miR821d_VS_8_6919553
mmu-miR-2139_VS_20_48881509
bta-miR-2342_VS_17_75490349
bta-miR-10173-5p_VS_26_734858
bta-miR-2285ad_VS_15_48949527
bta-miR-2285dd_VS_19_54981697
bta-miR-2284p_VS_12_44013216
tca-miR-970-3p_VS_1_158319147
bta-miR-11979_VS_2_4808317
bta-miR-2285cg_VS_1_156214270
ppc-miR-2240b_VS_16_67254982
bta-miR-2285am-5p_VS_16_15027585
bta-miR-2285ac_VS_21_43154799
bta-miR-11993_VS_16_70125003
bta-miR-99a-3p_VS_26_8728554
bta-miR-6501_VS_16_67254982
ppc-miR-42b_VS_2_4810326
sbi-miR821d_VS_8_6919549
crm-miR-241_VS_7_28495696
bta-miR-2285y_VS_15_48949527
bta-miR-2303_VS_14_21194589
bta-miR-2426_VS_26_734858
sbi-miR821c_VS_8_6919549
ppc-let-7_VS_7_28495696
ssc-miR-181a_VS_1_45365362
bta-miR-761_VS_11_71476396
crm-miR-40_VS_2_4810326
bta-miR-2381_VS_20_48881509
bta-miR-2285de_VS_4_95373022
bta-miR-2284b_VS_4_95373022
bta-miR-24-3p_VS_7_76363759
bta-miR-21-3p_VS_8_67845659
bta-miR-744_VS_17_75490349
bta-miR-1179_VS_23_3340318
lmi-miR-307-5p_VS_4_96147328
bta-miR-12049_VS_21_4344690
bta-miR-1777a_VS_26_19776465
bfl-miR-135b_VS_10_13082477
bta-miR-11986c_VS_3_8085782
mmu-miR-2183_VS_14_53526255
dre-miR-222b_VS_8_33046478
bta-miR-221_VS_8_33046478
mmu-miR-2139_VS_10_49660836
sme-miR-36c-3p_VS_2_4810326
bta-miR-15b_VS_8_46092617
tca-miR-1000-3p_VS_8_67265773
bfl-miR-2068-5p_VS_14_85343965
gga-miR-2128_VS_9_28922929
bta-let-7d_VS_7_28495696
bmo-miR-970-3p_VS_1_158319147
crm-miR-34_VS_9_28922929
bfl-miR-2059-5p_VS_27_910936
cbr-miR-58b_VS_26_43831612
cel-miR-2218a-3p_VS_8_47408363
sme-miR-2147c_VS_23_60686431
bfl-miR-129a-5p_VS_25_33281622
sbi-miR390_VS_10_98468628
bta-miR-2285bp_VS_1_156214270
bta-miR-135b_VS_10_13082477
bfl-miR-2060_VS_11_71476396
bta-miR-2436-3p_VS_16_79868367
bta-miR-2425-3p_VS_3_11120144
bta-miR-497_VS_8_46092617
bta-miR-2285ay_VS_14_85343903
bta-miR-2891_VS_8_67266120
bta-miR-2466-5p_VS_1_77097971
crm-miR-90_VS_6_109999795
bta-miR-10162-5p_VS_26_43831583
cel-miR-2209c-3p_VS_10_13082557
sme-miR-9a-3p_VS_2_149109106
bta-miR-11986b_VS_14_72281863
bta-miR-2375_VS_26_2768478
sme-miR-2149-3p_VS_7_100194924
ppc-miR-2240a_VS_2_4810326
bta-miR-2320-5p_VS_20_48881473
crm-miR-2-3p_VS_26_43831612
bta-miR-135a_VS_10_13082477
bta-miR-15a_VS_8_46092617
crm-miR-249_VS_8_17354651
ppc-miR-2b_VS_26_43831612
bta-miR-34c_VS_9_28922929
bta-miR-2461-5p_VS_4_96147328
bta-miR-2285cl_VS_4_95373022
bta-let-7i_VS_7_28495696
bta-miR-12030_VS_18_69993071
sma-miR-71a-5p_VS_5_117699257
bta-miR-2885_VS_7_5445338
sja-miR-71a_VS_5_117699257
bta-miR-669_VS_14_72096021
bfl-miR-2060_VS_14_72095824
osa-miR2099-3p_VS_5_118388370
bta-miR-148c_VS_5_120498264
bta-miR-12023_VS_27_48682138
crm-miR-48-5p_VS_7_28495696
crm-let-7_VS_7_28495696
sme-miR-2170_VS_12_31047839
gga-miR-2129_VS_14_72095824
bta-miR-2348_VS_6_5026033
bta-miR-760-5p_VS_7_27145970
crm-miR-35e_VS_2_4810326
bta-miR-10179-5p_VS_1_156903910
sme-miR-2203-3p_VS_29_14106851
bta-miR-2439-3p_VS_10_110187326
bta-miR-3957_VS_1_142426482
bta-miR-181a_VS_1_45365362
crm-miR-50-5p_VS_6_109999795
crm-miR-231_VS_26_8728554
bta-miR-222_VS_8_33046478
bta-miR-2285ca_VS_13_4876708
crm-miR-38_VS_2_4810326
bta-miR-181d_VS_1_45365362
bta-miR-764_VS_20_54209001
cbr-miR-64b_VS_27_48682071
sme-miR-2170_VS_9_28922929
bta-miR-2467-3p_VS_16_67254982
crm-miR-35c-3p_VS_2_4810326
bta-miR-1434-5p_VS_13_26929108
tca-miR-263a-3p_VS_4_22915781
bta-miR-677_VS_19_46730417
bta-miR-214_VS_11_71476396
bta-miR-2285g_VS_21_43154799
bta-miR-10176-5p_VS_7_98679608
cbr-miR-35c_VS_2_4810326
bta-miR-10175-5p_VS_2_4810159
sbi-miR821e_VS_8_6919549
bta-miR-2285da_VS_19_54981697
cbr-miR-35e_VS_2_4810326
bta-miR-383_VS_24_29642637
bta-miR-331-3p_VS_2_17717796
ppc-miR-2239_VS_9_28922929
cel-miR-2216-3p_VS_2_55684230
bta-miR-2285ba_VS_14_85343903
crm-miR-250-3p_VS_26_43831612
crm-miR-35b_VS_2_4810326
bta-let-7a-5p_VS_7_28495696
sme-miR-1992-3p_VS_8_67845659
aga-miR-970_VS_25_39534559
bta-miR-320a_VS_5_118388370
bta-miR-34b_VS_9_28922929
bta-miR-2285aw_VS_21_43154799
ppc-miR-84a_VS_7_28495696
bta-miR-6120-3p_VS_24_7419513
bfl-miR-2064_VS_8_46092617
bta-miR-2284d_VS_16_15027585
bta-miR-11997_VS_4_8116079
bta-miR-21-3p_VS_14_72095824
hsa-miR-2115-3p_VS_10_110187326
bta-miR-12057_VS_26_6541626
crm-miR-246-5p_VS_27_35898722
bta-miR-2396_VS_6_4994813
bta-miR-2388-5p_VS_24_27046377
bta-miR-2337_VS_18_59965831
bta-miR-7864_VS_1_7503141
bta-miR-11985_VS_12_46750619
bta-miR-543_VS_6_66542831
bta-miR-2352_VS_23_15015169
cbr-miR-35d-3p_VS_2_4810326
bta-miR-376c_VS_6_109999795
bta-miR-338_VS_3_64701354
bta-miR-2440_VS_9_28922929
bta-miR-11991_VS_16_16163995
osa-miR2092-3p_VS_3_64701354
bta-miR-2285bk_VS_4_95373022
cbr-miR-35d-5p_VS_4_8159023
ssc-miR-503_VS_26_43831457
bta-miR-28_VS_22_60292518
bta-let-7e_VS_7_28495696
cel-miR-2216-5p_VS_9_114264960
bmo-miR-970-3p_VS_25_39534559
bta-let-7c_VS_7_28495696
bta-miR-149-5p_VS_7_76363759
bta-miR-2461-5p_VS_24_7540230
bta-miR-2285ci_VS_21_43154799
osa-miR2097-5p_VS_23_60686431
crm-miR-39_VS_2_4810326
ame-miR-13b-3p_VS_26_43831612
sme-miR-7d-3p_VS_X_114908759
bta-miR-2291_VS_26_43831457
ppc-miR-2251a_VS_2_4810326
bta-miR-2285f_VS_21_43154799
bta-miR-6535_VS_23_15015192
bta-miR-330_VS_11_69401054
bta-miR-2285dk_VS_14_21194589
bta-miR-1256_VS_14_83501291
sme-miR-124c-2-5p_VS_23_17792804
bta-miR-1225-3p_VS_25_22285381
mtr-miR1510b-5p_VS_6_109999795
bta-miR-2333_VS_18_3817739
bta-miR-12043_VS_13_2058108
sme-miR-2172-5p_VS_16_1182433
bta-miR-12011_VS_21_4344690
bta-miR-199a-3p_VS_10_103693883
bta-miR-193a-3p_VS_2_4810326
bta-miR-11984_VS_14_83501600
bta-miR-2285br_VS_21_43154799
sme-miR-753b-3p_VS_26_43831612
ppc-miR-993_VS_26_8728554
crm-miR-84-5p_VS_7_28495696
bta-miR-12026_VS_17_75461080
bmo-miR-993b-3p_VS_26_8728554
bta-miR-2285as_VS_21_4344690
bta-miR-10162-5p_VS_25_48293005
bta-miR-2419-3p_VS_5_129225593
bta-miR-2285df_VS_19_54981697
bta-miR-12003_VS_19_33003889
bta-miR-7865_VS_7_98679608
bta-miR-2285dg_VS_6_29954962
bta-miR-12003_VS_14_83501291
bta-miR-11978_VS_2_116484164
bta-miR-2338_VS_12_44014270
bta-miR-2467-5p_VS_14_53526255
bta-miR-2425-5p_VS_16_67254982
bta-miR-708_VS_22_60292518
bta-miR-2284s_VS_12_44125675
bta-miR-4286_VS_26_43831542
cel-miR-2209a-3p_VS_26_43831612
ppc-miR-2240b_VS_12_44014415
bta-miR-2285db_VS_4_95373022
bta-miR-6120-5p_VS_3_9210424
bta-miR-761_VS_14_72095824
ppc-miR-2264_VS_26_43831612
bta-miR-1248_VS_18_69993071
bta-miR-6519_VS_26_43831457
bta-let-7b_VS_7_28495696
ppc-miR-37_VS_2_4810326
cel-miR-2211-3p_VS_13_26929119
bta-miR-2897_VS_2_17717935
sme-miR-2175_VS_14_21194589
bta-miR-1247-3p_VS_17_75461080
bta-miR-6523b_VS_20_54209001
bta-miR-2285bx_VS_4_95373022
bta-miR-2285co_VS_21_43154799
bta-miR-149-3p_VS_7_98679608
cbr-miR-64b_VS_16_79868367
bta-miR-449b_VS_9_28922929
sbi-miR821c_VS_8_6919553
bta-miR-2285cc_VS_19_54981697
bta-miR-2433_VS_26_19776465
bta-miR-377_VS_25_40197319
bta-miR-2285ar_VS_14_85343903
bta-miR-759_VS_14_21194589
crm-miR-81-3p_VS_26_43831612
bta-miR-12032_VS_27_35898722
sja-let-7_VS_7_28495696
bfl-miR-2067_VS_8_46092617
bta-miR-2284m_VS_16_15027585
bfl-miR-705_VS_2_17717935
cbr-miR-90b-3p_VS_6_109999795
bta-let-7g_VS_7_28495696
bta-miR-544a_VS_4_14035215
bta-miR-2285cs_VS_14_85343903
crm-miR-80-3p_VS_26_43831612
bta-miR-21-3p_VS_26_15936596
bta-miR-2285ce_VS_19_54981697
lmi-miR-210-5p_VS_12_46750619
bta-miR-2312_VS_21_43154799
bta-miR-2461-3p_VS_14_21194589
bta-miR-483_VS_5_47959047
cbr-miR-90b-5p_VS_18_69993071
bta-miR-21-5p_VS_17_19996997
ppc-miR-2235a-3p_VS_2_4810326
bta-miR-2285n_VS_14_85343903
bta-miR-2285c_VS_21_43154799
crm-miR-787_VS_26_8728554
osa-miR396f-5p_VS_16_77770722
bta-miR-2285h_VS_6_29954962
bta-miR-449a_VS_9_28922929
bta-miR-2285bj_VS_14_85343903
bta-miR-194_VS_19_56446067
bta-miR-11980_VS_25_20109671
bta-miR-409b_VS_21_38877820
sbi-miR394b_VS_11_33860176
bta-miR-24-3p_VS_20_59120284
bta-miR-132_VS_19_56446067
bta-miR-2461-5p_VS_5_80843263
bta-miR-2285bn_VS_21_43154799
bta-miR-214_VS_14_72095824
bta-miR-2376_VS_1_77097971
bta-miR-2285bl_VS_21_43154799
bta-miR-2286_VS_21_4344664
bta-miR-2467-5p_VS_12_44012705
bta-miR-181c_VS_1_45365362
bta-miR-12015_VS_13_35095673
bta-miR-2285au_VS_16_15027585
bta-miR-2311_VS_23_15015169
bta-miR-4286_VS_5_80843263
bta-miR-11978_VS_1_75807907
bta-miR-128_VS_20_48881473
lmi-miR-307-5p_VS_24_7540230
bta-miR-2394_VS_15_20472203
sme-miR-124e-5p_VS_26_10381404
bta-miR-2285bd_VS_14_85343903
bta-miR-2284l_VS_16_15027585
sme-miR-754d_VS_16_70654348
bta-miR-7862_VS_20_54209001
bta-miR-17-3p_VS_25_40799431
bta-miR-505_VS_6_66542831
bta-miR-98_VS_7_28495696
tca-bantam-3p_VS_26_43831612
cel-miR-2210-5p_VS_1_75292055
bfl-miR-2066_VS_8_46092617
aga-miR-190_VS_6_109999795
bta-miR-2895_VS_12_46750619
crm-miR-71-5p_VS_5_117699257
ppc-miR-71a_VS_5_117699257
bta-miR-2285d_VS_21_43154799
bta-miR-12052_VS_14_72095361
sme-miR-1992-3p_VS_26_15936596
ppc-miR-81_VS_26_43831612
bta-miR-2439-5p_VS_27_35898722
tca-miR-970-5p_VS_7_76363759
sme-miR-2172-5p_VS_7_28495888
bta-miR-12043_VS_2_127366318
bta-miR-2385-5p_VS_19_33003889
bta-miR-193b_VS_2_4810326
crm-miR-35d_VS_2_4810326
bta-miR-7861_VS_3_112758611
bta-miR-2285aq_VS_5_124884565
bta-miR-2285av_VS_4_95373022
crm-miR-43_VS_26_43831612
sme-miR-2f-3p_VS_26_43831612
bta-miR-34a_VS_9_28922929
crm-miR-249_VS_2_4808383
bta-miR-10172-5p_VS_19_12584982
bta-miR-2285bb_VS_12_44013216
bta-miR-12059_VS_5_47959047

## Sheet: ET_miRanda_ET_RNAhybrid.List
GeneID
bta-miR-2898_VS_1_167658127
bta-miR-483_VS_8_5985765
ppc-miR-2272_VS_27_17886530
sme-miR-2179-3p_VS_4_14035283
bra-miR167a_VS_8_6919553
bta-miR-7_VS_12_44126507
sme-miR-2148-3p_VS_7_115950051
bta-miR-194_VS_26_2637242
bta-miR-2449_VS_3_117775364
sme-miR-2171_VS_23_3340216
bta-miR-2353_VS_15_27790819
bta-miR-2466-3p_VS_14_84546974
bta-miR-2285af_VS_11_2734187
bta-miR-181c_VS_14_85343876
bta-miR-2326_VS_26_43831542
bta-miR-2285u_VS_6_29954968
bta-miR-2376_VS_1_164667886
bta-miR-11996_VS_3_99442892
aga-miR-263b_VS_19_59594789
crm-lin-4-5p_VS_17_75080333
bta-miR-2285b_VS_14_72096021
bta-miR-12052_VS_16_61611926
sbi-miR437b_VS_2_4808158
bta-miR-2306_VS_21_13219008
bta-miR-2285be_VS_26_8728555
ppc-miR-2246_VS_1_78737911
sbi-miR396e_VS_2_4648561
bta-miR-543_VS_14_85343876
bta-miR-1284_VS_11_92956015
bta-miR-2452_VS_8_46895966
bta-miR-218_VS_18_59965831
sme-miR-124e-3p_VS_26_45082928
osa-miR2100-5p_VS_13_52414625
bta-miR-11976_VS_20_51279349
ppt-miR1023e-5p_VS_14_50028365
bta-miR-2466-3p_VS_28_13141995
osa-miR2090_VS_2_4808668
sbi-miR437t_VS_2_4808158
bta-miR-6529b_VS_26_3920814
aga-miR-309_VS_17_64887265
sme-miR-2206-5p_VS_5_116996435
bfl-miR-2062-5p_VS_11_12411058
bta-miR-2466-3p_VS_26_44028316
crm-miR-87-5p_VS_7_51595211
crm-miR-79-5p_VS_19_33003889
sme-miR-2206-5p_VS_3_117775364
bta-miR-432_VS_20_67621345
sbi-miR396d_VS_2_4648561
osa-miR2090_VS_1_129983085
bta-miR-2901_VS_23_17792563
ssc-miR-30a-3p_VS_6_66542082
bta-miR-134_VS_18_22196043
hsa-miR-2278_VS_9_69570124
bta-miR-29d-5p_VS_2_4810106
sbi-miR437m_VS_2_4808158
bta-miR-2294_VS_9_28922929
bfl-miR-2065_VS_24_19190840
bta-miR-449d_VS_11_71144369
bta-miR-2442_VS_25_43019617
bta-miR-1224_VS_3_99441667
sbi-miR437q_VS_2_4808158
bta-miR-1306_VS_2_4648561
dre-miR-429b_VS_17_35858940
bta-miR-2285ca_VS_20_34311332
bta-miR-2285dm_VS_29_12819950
bta-miR-2285bm_VS_6_29954968
bta-miR-2285bu_VS_12_44126779
sme-miR-124d-3p_VS_26_45082928
bta-miR-210_VS_10_13082894
bta-miR-296-5p_VS_5_119022644
osa-miR2102-5p_VS_12_64762277
sbi-miR437n_VS_2_4808158
bta-miR-2883_VS_24_9993112
ppc-miR-2244_VS_21_43155404
bta-miR-26c_VS_27_26066008
bta-miR-2448-5p_VS_6_111708658
bta-miR-2284w_VS_24_19190256
bfl-miR-2070-5p_VS_11_71474441
bta-miR-489_VS_3_17707185
bta-miR-17-3p_VS_1_41310921
bta-miR-429_VS_17_35858940
bta-miR-10182-5p_VS_13_26929119
dme-miR-2280-5p_VS_17_64887076
bta-miR-2342_VS_26_3920814
bta-miR-2443_VS_3_117775364
bta-miR-2397-3p_VS_9_69570124
bta-miR-582_VS_10_103693883
bta-miR-12044_VS_8_33046654
bta-miR-17-3p_VS_1_156903910
bta-miR-3957_VS_20_58342134
bta-miR-2285aq_VS_19_12585189
bta-miR-2457_VS_5_120498264
bta-miR-935_VS_9_87085369
sbi-miR437v_VS_2_4808158
bta-miR-2285aa_VS_3_115657057
bta-miR-335_VS_24_52000957
bta-miR-10180-3p_VS_21_4344664
bta-miR-10172-3p_VS_17_64887265
ppc-miR-236_VS_17_35858940
bta-miR-11998_VS_13_32510305
bta-miR-6501_VS_3_99441455
bfl-miR-2068-3p_VS_14_72095626
sme-miR-2147a_VS_12_44126507
bta-miR-377_VS_24_9329830
osa-miR2094-3p_VS_8_7369395
bta-miR-876_VS_8_33046654
bta-miR-2286_VS_19_10831974
bta-miR-1287_VS_1_75292055
bta-miR-2431-3p_VS_14_72282061
bta-miR-2399-5p_VS_16_16163995
gma-miR167d_VS_8_6919553
bta-miR-194b_VS_4_30822837
bta-miR-11989_VS_11_1420647
bta-miR-2285cw_VS_4_95373022
sme-miR-2149-5p_VS_29_12819950
cel-miR-2212-3p_VS_4_22829583
bta-miR-10185-5p_VS_10_68971741
bta-miR-323_VS_11_48323033
bta-miR-2344_VS_26_31278077
bta-miR-2374_VS_19_33003889
bta-miR-6526_VS_2_145143611
bta-miR-2450c_VS_24_47186001
lmi-miR-307-5p_VS_8_5985765
ppc-miR-2249_VS_22_49140456
gma-miR167f_VS_8_6919553
bta-miR-449d_VS_6_66542877
bta-miR-12009_VS_16_79183934
bta-miR-2377_VS_11_92956015
sbi-miR1435a_VS_11_57438187
bta-miR-1246_VS_8_33046654
bta-miR-2425-5p_VS_3_99441455
sme-miR-2170_VS_19_47239226
bta-miR-2360_VS_5_116996435
crm-miR-66-3p_VS_22_49096892
bta-miR-11980_VS_17_75461080
bta-miR-12035_VS_11_1420647
bta-miR-421_VS_12_31047839
sbi-miR437a_VS_2_4808158
bta-miR-2320-5p_VS_27_48682071
bta-miR-2459_VS_19_30346489
bfl-miR-705_VS_24_7419513
bta-miR-10175-3p_VS_1_142426799
cel-miR-2207-3p_VS_12_62569210
dre-miR-2196_VS_2_4810125
ssc-miR-181a_VS_14_85343876
bta-miR-10225a_VS_13_34992621
bta-miR-2400_VS_1_151722806
cbr-miR-2222_VS_1_78737911
bta-miR-6518_VS_10_68971741
sbi-miR437r_VS_2_4808158
bta-miR-2406_VS_1_156903764
bta-miR-1284_VS_12_62569210
bta-miR-2464-5p_VS_4_8159023
bfl-miR-2076-3p_VS_10_110187326
bta-miR-2454-5p_VS_19_49267398
sbi-miR167h_VS_8_6919553
bta-miR-6501_VS_16_80943345
zma-miR396d_VS_2_4648561
sme-miR-61b-5p_VS_26_8728554
hsa-miR-2114-3p_VS_19_12585128
bta-miR-199c_VS_9_112665876
bta-miR-2465_VS_1_142426799
bta-miR-11983_VS_20_34311332
bta-miR-2397-5p_VS_22_54764509
bta-miR-2417_VS_3_119615327
sbi-miR437g_VS_2_4808158
gma-miR396c_VS_2_4648561
bta-miR-11975_VS_20_51279349
ebv-miR-BART22_VS_16_80943357
sme-miR-8b-3p_VS_17_35858940
bta-miR-504_VS_11_92956015
bta-miR-217_VS_11_12411058
crm-miR-55-5p_VS_20_52681636
bta-miR-2467-3p_VS_3_117775364
bta-miR-665_VS_3_83507793
bta-miR-12010_VS_13_26929082
mdm-miR482a-3p_VS_11_71144369
bta-miR-2426_VS_24_47186001
ppc-miR-2247_VS_19_26983097
crm-miR-64a-3p_VS_X_58391619
zma-miR396c_VS_2_4648561
bta-miR-2453_VS_22_49096658
bta-miR-2461-5p_VS_1_164667886
dre-miR-2185-5p_VS_X_94814709
bta-miR-2346_VS_13_35095673
bta-miR-493_VS_19_47239226
bta-miR-2284t-5p_VS_14_85343876
ppc-miR-2246_VS_10_110187326
bta-miR-2319b_VS_6_507950
sme-miR-2175_VS_16_47862979
cel-miR-2216-5p_VS_14_49245193
sma-miR-125a-5p_VS_17_75080333
sme-miR-2201-5p_VS_9_87085369
bta-miR-124a_VS_26_45082928
bta-miR-2285ch_VS_14_85343876
sja-miR-125a_VS_17_75080333
bra-miR167d_VS_8_6919553
crm-miR-71-3p_VS_27_26066008
bta-miR-191b_VS_1_75292370
bta-miR-2410_VS_1_156903910
cel-miR-2208a-3p_VS_7_28495696
bta-miR-2458_VS_5_39534382
bta-miR-124b_VS_26_45082928
crm-miR-124a_VS_26_45082928
bta-miR-2465_VS_24_22097812
bta-miR-3154_VS_3_99442892
sbi-miR437u_VS_2_4808158
lmi-miR-8-3p_VS_17_35858940
bta-miR-200b_VS_17_35858940
gga-miR-2128_VS_1_156903910
cbr-miR-65-3p_VS_22_60292518
osa-miR2093-5p_VS_10_13082801
sbi-miR437e_VS_2_4808158
bta-miR-21-3p_VS_12_62569210
bta-miR-105a_VS_8_15131386
bta-miR-10225b_VS_13_34992621
bta-miR-194_VS_14_48442016
crm-miR-237-5p_VS_17_75080333
bna-miR2111b-3p_VS_13_32509920
gma-miR167e_VS_8_6919553
ath-miR2111b-3p_VS_13_32509920
sme-miR-96a-5p_VS_19_59594789
bta-miR-21-3p_VS_4_22915680
cbr-miR-237-5p_VS_17_75080333
sme-miR-2164-5p_VS_14_72095623
bta-miR-197_VS_5_117998319
sme-miR-315-3p_VS_9_113721809
bta-miR-2450b_VS_17_48523968
cel-miR-2208b-3p_VS_15_51275057
bta-miR-2285ct_VS_4_95373022
ppc-lin-4_VS_17_75080333
sbi-miR437l_VS_2_4808158
bfl-miR-2070-5p_VS_14_72095343
bta-miR-12062_VS_3_119615327
sja-miR-125b_VS_17_75080333
cel-miR-2217a-5p_VS_19_47237400
bta-miR-2463_VS_5_23646850
bta-miR-12056_VS_16_77232995
sme-miR-96a-3p_VS_19_55612421
bta-miR-7861_VS_6_5070594
bta-miR-2352_VS_16_47862979
bta-miR-2466-5p_VS_13_26929119
bta-miR-10179-5p_VS_4_70785219
bta-miR-2284h-3p_VS_19_13889561
sbi-miR437j_VS_2_4808158
bfl-miR-2057_VS_12_73483904
bta-miR-12039_VS_5_116996435
bta-miR-2425-5p_VS_22_49096658
bta-miR-12055_VS_13_32509920
bta-miR-125a_VS_17_75080333
bta-miR-488_VS_16_61611926
bta-miR-504_VS_17_36157232
sbi-miR437w_VS_2_4808158
bta-miR-12058_VS_14_71012474
lja-miR167_VS_8_6919553
sbi-miR167i_VS_8_6919553
bta-miR-2367-3p_VS_10_13082793
bta-miR-224_VS_15_71841849
bra-miR167c_VS_8_6919553
bta-miR-6517_VS_X_94814709
bta-miR-2440_VS_1_156903910
sbi-miR437o_VS_2_4808158
bta-miR-2461-5p_VS_6_507950
bta-miR-345-5p_VS_1_129983085
crm-miR-60-3p_VS_8_78044987
mtr-miR1509a-3p_VS_24_45182354
bta-miR-2417_VS_23_3340216
crm-miR-790_VS_19_59594789
sme-miR-2155_VS_3_9210428
bta-miR-194b-3p_VS_6_109999795
bta-miR-2360_VS_3_117775364
bta-miR-6122-5p_VS_10_103693883
bta-miR-12048_VS_21_4344664
bna-miR2111a-3p_VS_13_32509920
bta-miR-409a_VS_4_17487486
bta-miR-181b_VS_14_85343876
bta-miR-140_VS_22_56362708
bta-miR-2441_VS_19_12584982
ppc-miR-2235a-5p_VS_14_85343876
bta-miR-2897_VS_24_7419513
bta-miR-1343-5p_VS_17_61739869
dre-miR-1788-3p_VS_14_84546974
bta-miR-11990_VS_14_83501738
bta-miR-12053_VS_2_127366318
crm-miR-84-3p_VS_27_30229780
bta-miR-2467-3p_VS_22_49096658
bta-miR-2285b_VS_8_68772801
bta-miR-2377_VS_12_62569210
bta-miR-2284t-5p_VS_25_40799690
ppc-miR-2241c_VS_1_78737911
sme-miR-7d-5p_VS_12_44126507
bta-miR-27a-3p_VS_20_60228737
bta-miR-10181-5p_VS_12_44014356
bta-miR-2450d_VS_17_48523968
bta-miR-551b_VS_10_13082894
ame-miR-263b-5p_VS_19_59594789
bra-miR167b_VS_8_6919553
bta-miR-2284h-3p_VS_13_43541583
cel-miR-2216-3p_VS_1_129747350
ppc-miR-2236b_VS_17_75080333
bta-miR-2462_VS_12_84725410
bta-miR-7860_VS_17_61739869
bfl-miR-2070-3p_VS_2_145143611
bta-miR-2314_VS_12_31012353
hsa-miR-2276-5p_VS_28_13141995
hsv2-miR-H2_VS_19_10252623
bta-miR-128_VS_20_60228737
bta-miR-2397-5p_VS_9_38891431
bta-miR-2285bp_VS_19_49624803
ath-miR2111a-3p_VS_13_32509920
dre-miR-2184_VS_10_4502518
ppc-miR-2267_VS_27_17886530
bta-miR-2384_VS_13_26929039
bta-miR-504_VS_19_6200997
bta-miR-299-2_VS_24_7419513
dre-miR-1788-3p_VS_24_29021033
bta-miR-10162-5p_VS_19_12584982
sbi-miR437k_VS_2_4808158
bta-miR-12051_VS_25_11571385
bta-miR-12052_VS_14_34106633
bta-miR-2412_VS_19_33003889
bta-miR-11978_VS_13_26929108
bta-miR-2320-5p_VS_26_45082928
bta-miR-2449_VS_5_116996435
sma-miR-125b_VS_17_75080333
bta-miR-2486-3p_VS_14_34106633
bta-miR-670_VS_17_75080333
bta-miR-181a_VS_14_85343876
bta-miR-2474_VS_17_75461080
crm-lin-4-3p_VS_9_38891437
bta-miR-12035_VS_11_71474441
bta-miR-6501_VS_22_49096658
cel-miR-2217a-5p_VS_24_19190840
bta-miR-2286_VS_17_22301302
sbi-miR1435b_VS_11_57438187
bta-miR-125b_VS_17_75080333
bta-miR-3660_VS_19_59594789
bta-miR-2285bw_VS_6_29954968
bta-miR-26a_VS_5_1811994
bta-miR-505_VS_12_31047839
sbi-miR437p_VS_2_4808158
osa-miR396f-5p_VS_2_4648561
bta-miR-2328-5p_VS_5_117998319
bta-miR-2336_VS_19_56446067
bta-miR-1584-5p_VS_19_33003889
osa-miR2091-3p_VS_8_67845206
crm-miR-236_VS_17_35858940
bta-miR-296-5p_VS_5_116996435
bta-miR-6516_VS_7_28495696
bta-miR-2285a_VS_16_47862979
sbi-miR437s_VS_2_4808158
bta-miR-2285bi_VS_19_12585189
bta-miR-22-3p_VS_26_43669878
bta-miR-329b_VS_14_34106633
bta-miR-1271_VS_19_59594789
sbi-miR437d_VS_2_4808158
bta-miR-27b_VS_20_60228737
bta-miR-2285cj_VS_3_115657057
osa-miR2090_VS_1_164667886
bta-miR-2425-5p_VS_16_80943345
sbi-miR437i_VS_2_4808158
bta-miR-96_VS_19_59594789
dme-miR-2280-3p_VS_24_42615826
bta-miR-2331-3p_VS_11_92956015
bta-miR-2380_VS_7_51595211
bta-miR-330_VS_17_22301302
bta-miR-2367-3p_VS_16_61611926
dre-miR-2196_VS_4_96147328
crm-miR-2231-3p_VS_17_75080333
bta-miR-2331-3p_VS_19_6200997
bta-miR-2300a-5p_VS_26_45008822
sme-miR-96b-5p_VS_19_59594789
bta-miR-4286_VS_14_50028365
bta-miR-200c_VS_17_35858940
sbi-miR437c_VS_2_4808158
bta-miR-2448-3p_VS_7_75742113
cbr-miR-2222_VS_10_110187326
crm-miR-71-3p_VS_X_118350601
lja-miR396_VS_2_4648561
bta-miR-12039_VS_5_119022644
bta-miR-2382-5p_VS_8_46895966
bta-miR-2882_VS_21_12895759
bta-miR-181d_VS_14_85343876
sbi-miR394b_VS_8_71870127
hsv2-miR-H2_VS_11_9061774
ppc-miR-124_VS_26_45082928
bta-miR-763_VS_1_75292055
ebv-miR-BART21-5p_VS_6_109617333
bta-miR-105b_VS_8_15131386
sbi-miR437f_VS_2_4808158
bta-miR-3578_VS_13_66413217
gga-miR-2129_VS_25_43019617
sme-miR-1175-5p_VS_7_5445338
bfl-miR-2058-5p_VS_12_73483904
