# Supplementary material for: Characterization of RNA Editing in Oxidative and Glycolytic Skeletal Muscles of Yak
Source: Biology (Basel). 2026 Jan 2;15(1):97. doi: 10.3390/biology15010097 (PMC12784926; doi:10.3390/biology15010097)
Supplement: Supplementary file 1 [file biology-15-00097-s001.zip › Table S7.xlsx]

## Sheet: Sheet1
Table S6: GO enrichment results of genes containing differentially edited RNA editing sites between BF and OEA muscles
source	term_name	term_id	highlighted	adjusted_p_value	negative_log10_of_adjusted_p_value	term_size	query_size	intersection_size	effective_domain_size	intersections
GO:MF	protein binding	GO:0005515	TRUE	7.229779260835642e-8	7.1408749623547765	4844	109	41	36075	IFNAR1,SLC7A8,MYH6,DAPK2,ARIH1,PPFIBP2,IPO7,MYOC,KIF1B,IFT81,MAPKAPK5,ABRA,STAT5B,SSH2,SLC25A12,NFE2L2,ERBB4,ACTR3,PRKD2,ITGA1,FKBP5,FAS,CTBP2,CTNNA3,ACTN2,PICALM,MAST2,TGFBR3,NEXN,PPP3CA,MYOZ2,PPARGC1A,HMBOX1,TPM2,ALDH7A1,PPARGC1B,MEF2C,ROCK2,ATL2,SPTBN1,GCC2
GO:MF	molecular_function	GO:0003674	FALSE	4.2971345605504353e-7	6.366821046597794	13053	109	70	36075	PPM1L,GFM1,GYG1,SLC25A36,IFNAR1,IFNGR2,SLC7A8,MYH6,DAPK2,ARIH1,SAMD4A,PELI2,CELF2,PPFIBP2,IPO7,GRAMD1B,MYOC,KIF1B,LMO7,TNFRSF19,ARHGAP10,IFT81,MAPKAPK5,ABRA,WWP1,STAT5B,SSH2,CSRNP3,SLC25A12,NFE2L2,ERBB4,ACTR3,TK2,PRKD2,ITGA1,MTREX,FKBP5,FAS,CTBP2,UQCRC2,ADAP1,JMJD1C,CTNNA3,SAMD8,ACTN2,PICALM,MAST2,TGFBR3,NEXN,ACOT11,CACNA2D1,SELENOO,PPP3CA,MYOZ2,PPARGC1A,HMBOX1,TPM2,ALDH7A1,PPARGC1B,MEF2C,LPIN1,R…
GO:MF	binding	GO:0005488	FALSE	0.00001480998647228291	4.829445338171268	9680	109	55	36075	PPM1L,GFM1,IFNAR1,SLC7A8,MYH6,DAPK2,ARIH1,SAMD4A,CELF2,PPFIBP2,IPO7,GRAMD1B,MYOC,KIF1B,LMO7,IFT81,MAPKAPK5,ABRA,STAT5B,SSH2,CSRNP3,SLC25A12,NFE2L2,ERBB4,ACTR3,TK2,PRKD2,ITGA1,MTREX,FKBP5,FAS,CTBP2,UQCRC2,CTNNA3,ACTN2,PICALM,MAST2,TGFBR3,NEXN,ACOT11,PPP3CA,MYOZ2,PPARGC1A,HMBOX1,TPM2,ALDH7A1,PPARGC1B,MEF2C,ROCK2,TMEM131,ATL2,SPTBN1,GCC2,RBM41,OGT
GO:MF	cytoskeletal protein binding	GO:0008092	FALSE	0.000022665698345915862	4.644630895484384	594	109	12	36075	MYOC,KIF1B,IFT81,ABRA,SSH2,ACTR3,ACTN2,PICALM,NEXN,MYOZ2,TPM2,SPTBN1
GO:MF	catalytic activity	GO:0003824	FALSE	0.0006817602883160314	3.166368299480698	4631	109	31	36075	PPM1L,GFM1,GYG1,MYH6,DAPK2,ARIH1,PELI2,KIF1B,ARHGAP10,MAPKAPK5,WWP1,SSH2,ERBB4,TK2,PRKD2,MTREX,FKBP5,UQCRC2,ADAP1,JMJD1C,SAMD8,TGFBR3,ACOT11,SELENOO,PPP3CA,ALDH7A1,LPIN1,ROCK2,FBXO11,PDHA1,OGT
GO:MF	actin binding	GO:0003779	FALSE	0.0006817602883160314	3.166368299480698	249	109	7	36075	ABRA,SSH2,ACTR3,ACTN2,NEXN,MYOZ2,TPM2
GO:MF	interferon receptor activity	GO:0004904	TRUE	0.0026798666408062517	2.571886817390244	4	109	2	36075	IFNAR1,IFNGR2
GO:MF	enzyme binding	GO:0019899	FALSE	0.0028007700726036676	2.552722542835899	1380	109	14	36075	MYH6,ARIH1,MYOC,MAPKAPK5,NFE2L2,PRKD2,ITGA1,FAS,PICALM,MAST2,PPP3CA,PPARGC1A,ROCK2,SPTBN1
GO:MF	catalytic activity, acting on a protein	GO:0140096	FALSE	0.0028007700726036676	2.552722542835899	1935	109	17	36075	PPM1L,DAPK2,ARIH1,PELI2,MAPKAPK5,WWP1,SSH2,ERBB4,PRKD2,FKBP5,UQCRC2,JMJD1C,TGFBR3,PPP3CA,ROCK2,FBXO11,OGT
GO:MF	RNA polymerase II-specific DNA-binding transcription factor binding	GO:0061629	FALSE	0.005212254331874081	2.2829744010495108	262	109	6	36075	STAT5B,NFE2L2,CTBP2,PPARGC1A,PPARGC1B,MEF2C
GO:MF	nuclear receptor binding	GO:0016922	FALSE	0.006409272982354743	2.1931912306463035	95	109	4	36075	STAT5B,CTBP2,PPARGC1A,PPARGC1B
GO:MF	transferase activity	GO:0016740	FALSE	0.011383883707856805	1.9437095494394119	1825	109	15	36075	GYG1,DAPK2,ARIH1,PELI2,MAPKAPK5,WWP1,ERBB4,TK2,PRKD2,SAMD8,TGFBR3,SELENOO,ROCK2,FBXO11,OGT
GO:MF	DNA-binding transcription factor binding	GO:0140297	FALSE	0.01951985639498445	1.7095233817049438	353	109	6	36075	STAT5B,NFE2L2,CTBP2,PPARGC1A,PPARGC1B,MEF2C
GO:MF	transferase activity, transferring phosphorus-containing groups	GO:0016772	FALSE	0.021862536167411465	1.660299459054983	821	109	9	36075	DAPK2,MAPKAPK5,ERBB4,TK2,PRKD2,SAMD8,TGFBR3,SELENOO,ROCK2
GO:MF	calmodulin binding	GO:0005516	FALSE	0.026967173451864068	1.5691645714777245	68	109	3	36075	DAPK2,FAS,PPP3CA
GO:MF	protein serine/threonine phosphatase activity	GO:0004722	TRUE	0.02864403580508549	1.5429657920765614	71	109	3	36075	PPM1L,SSH2,PPP3CA
GO:MF	lncRNA binding	GO:0106222	TRUE	0.030530840634023095	1.51526123770293	19	109	2	36075	CELF2,PPARGC1A
GO:MF	myosin phosphatase activity	GO:0017018	FALSE	0.031975426600921134	1.495183652660407	20	109	2	36075	SSH2,PPP3CA
GO:MF	transcription factor binding	GO:0008134	FALSE	0.03401833573098698	1.4682869370646818	424	109	6	36075	STAT5B,NFE2L2,CTBP2,PPARGC1A,PPARGC1B,MEF2C
GO:MF	ion binding	GO:0043167	FALSE	0.041938184338191374	1.3773903757059993	2667	109	17	36075	PPM1L,GFM1,DAPK2,ARIH1,GRAMD1B,MYOC,KIF1B,LMO7,MAPKAPK5,SLC25A12,TK2,MTREX,UQCRC2,ACTN2,PPP3CA,ROCK2,OGT
GO:MF	U12 snRNA binding	GO:0030626	TRUE	0.041938184338191374	1.3773903757059993	1	109	1	36075	RBM41
GO:MF	JAK pathway signal transduction adaptor activity	GO:0008269	TRUE	0.041938184338191374	1.3773903757059993	1	109	1	36075	IFNAR1
GO:MF	voltage-gated calcium channel activity involved in bundle of His cell action potential	GO:0086057	TRUE	0.041938184338191374	1.3773903757059993	1	109	1	36075	CACNA2D1
GO:MF	transforming growth factor beta receptor activity, type III	GO:0070123	TRUE	0.041938184338191374	1.3773903757059993	1	109	1	36075	TGFBR3
GO:MF	betaine-aldehyde dehydrogenase (NAD+) activity	GO:0008802	TRUE	0.041938184338191374	1.3773903757059993	1	109	1	36075	ALDH7A1
GO:MF	protein-macromolecule adaptor activity	GO:0030674	TRUE	0.04219258605858133	1.374763855121738	633	109	7	36075	IFNAR1,NFE2L2,FKBP5,CTBP2,PPARGC1A,PPARGC1B,FBXO11
GO:MF	aspartate:glutamate, proton antiporter activity	GO:0000515	TRUE	0.04616105570594245	1.3357242673994987	2	109	1	36075	SLC25A12
GO:MF	thymidine kinase activity	GO:0004797	TRUE	0.04616105570594245	1.3357242673994987	2	109	1	36075	TK2
GO:MF	3-sulfino-L-alanine: proton, glutamate antiporter activity	GO:0000514	TRUE	0.04616105570594245	1.3357242673994987	2	109	1	36075	SLC25A12
GO:MF	AMPylase activity	GO:0070733	TRUE	0.04616105570594245	1.3357242673994987	2	109	1	36075	SELENOO
GO:MF	phosphatase activity	GO:0016791	TRUE	0.04616105570594245	1.3357242673994987	241	109	4	36075	PPM1L,SSH2,PPP3CA,LPIN1
GO:MF	Rho-dependent protein serine/threonine kinase activity	GO:0072518	FALSE	0.04616105570594245	1.3357242673994987	2	109	1	36075	ROCK2
GO:MF	oxidoreductase activity, acting on the aldehyde or oxo group of donors	GO:0016903	TRUE	0.04616105570594245	1.3357242673994987	39	109	2	36075	ALDH7A1,PDHA1
GO:MF	small molecule binding	GO:0036094	FALSE	0.04616105570594245	1.3357242673994987	2804	109	17	36075	PPM1L,GFM1,DAPK2,ARIH1,GRAMD1B,MYOC,KIF1B,LMO7,MAPKAPK5,SLC25A12,TK2,MTREX,UQCRC2,ACTN2,PPP3CA,ROCK2,OGT
GO:MF	protein serine/threonine kinase activity	GO:0004674	FALSE	0.04616105570594245	1.3357242673994987	371	109	5	36075	DAPK2,MAPKAPK5,PRKD2,TGFBR3,ROCK2
GO:MF	identical protein binding	GO:0042802	FALSE	0.04616105570594245	1.3357242673994987	1498	109	11	36075	DAPK2,PPFIBP2,STAT5B,SLC25A12,ERBB4,FAS,ACTN2,HMBOX1,ALDH7A1,ATL2,GCC2
GO:MF	neutral L-amino acid transmembrane transporter activity	GO:0015175	FALSE	0.04616105570594245	1.3357242673994987	34	109	2	36075	SLC7A8,SLC25A12
GO:MF	glycogenin glucosyltransferase activity	GO:0008466	TRUE	0.04616105570594245	1.3357242673994987	2	109	1	36075	GYG1
GO:MF	AF-2 domain binding	GO:0050682	TRUE	0.04616105570594245	1.3357242673994987	2	109	1	36075	PPARGC1B
GO:MF	actin filament binding	GO:0051015	FALSE	0.04616105570594245	1.3357242673994987	107	109	3	36075	ACTR3,ACTN2,NEXN
GO:MF	structural constituent of cytoskeleton	GO:0005200	TRUE	0.04616105570594245	1.3357242673994987	30	109	2	36075	ACTR3,SPTBN1
GO:MF	titin Z domain binding	GO:0070080	TRUE	0.04616105570594245	1.3357242673994987	2	109	1	36075	ACTN2
GO:MF	type II interferon receptor activity	GO:0004906	FALSE	0.04616105570594245	1.3357242673994987	2	109	1	36075	IFNGR2
GO:MF	type I interferon receptor activity	GO:0004905	FALSE	0.04616105570594245	1.3357242673994987	2	109	1	36075	IFNAR1
GO:MF	deoxycytidine kinase activity	GO:0004137	TRUE	0.04616105570594245	1.3357242673994987	2	109	1	36075	TK2
GO:MF	kinase activity	GO:0016301	FALSE	0.04616105570594245	1.3357242673994987	706	109	7	36075	DAPK2,MAPKAPK5,ERBB4,TK2,PRKD2,TGFBR3,ROCK2
GO:MF	pyrimidine nucleotide transmembrane transporter activity	GO:0015218	TRUE	0.04616105570594245	1.3357242673994987	2	109	1	36075	SLC25A36
GO:MF	protein kinase activity	GO:0004672	FALSE	0.049210224412637005	1.3079446544548912	556	109	6	36075	DAPK2,MAPKAPK5,ERBB4,PRKD2,TGFBR3,ROCK2
GO:MF	isomerase activity	GO:0016853	FALSE	0.049210224412637005	1.3079446544548912	247	109	4	36075	MYH6,KIF1B,MTREX,FKBP5
GO:BP	intracellular signaling cassette	GO:0141124	TRUE	1.9537905223033475e-7	6.70912200145888	1137	109	20	36075	PPM1L,RCAN1,CILP,PELI2,MYOC,TNFRSF19,MAPKAPK5,ABRA,NFE2L2,ERBB4,PRKD2,FAS,PICALM,TGFBR3,PPP3CA,MYOZ2,MEF2C,ROCK2,SPTBN1,OGT
GO:BP	cellular process	GO:0009987	FALSE	1.9537905223033475e-7	6.70912200145888	14477	109	77	36075	PPM1L,GFM1,GYG1,SLC25A36,IFNAR1,IFNGR2,RCAN1,LAMA2,REV3L,TRDN,CILP,SLC7A8,MYH6,DAPK2,ARIH1,SAMD4A,PELI2,CELF2,PPFIBP2,IPO7,GRAMD1B,MYOC,KIF1B,LMO7,TNFRSF19,ARHGAP10,IFT81,MAPKAPK5,WDR73,ABRA,WWP1,STAT5B,TMEM11,SSH2,CSRNP3,SLC25A12,NFE2L2,ERBB4,ACTR3,TK2,PRKD2,ALPK2,ITGA1,MTREX,ADGRF5,FKBP5,FAS,CTBP2,UQCRC2,JMJD1C,CTNNA3,SAMD8,ACTN2,PICALM,DCAF6,TGFBR3,NEXN,ACOT11,CACNA2D1,PPFIBP1,PPP3CA,MYOZ2,PPA…
GO:BP	biological_process	GO:0008150	FALSE	7.417698097793259e-7	6.1297308465440254	15111	109	77	36075	PPM1L,GFM1,GYG1,SLC25A36,IFNAR1,IFNGR2,RCAN1,LAMA2,REV3L,TRDN,CILP,SLC7A8,MYH6,DAPK2,ARIH1,SAMD4A,PELI2,CELF2,PPFIBP2,IPO7,GRAMD1B,MYOC,KIF1B,LMO7,TNFRSF19,ARHGAP10,IFT81,MAPKAPK5,WDR73,ABRA,WWP1,STAT5B,TMEM11,SSH2,CSRNP3,SLC25A12,NFE2L2,ERBB4,ACTR3,TK2,PRKD2,ALPK2,ITGA1,MTREX,ADGRF5,FKBP5,FAS,CTBP2,UQCRC2,JMJD1C,CTNNA3,SAMD8,ACTN2,PICALM,DCAF6,TGFBR3,NEXN,ACOT11,CACNA2D1,PPFIBP1,PPP3CA,MYOZ2,PPA…
GO:BP	biological regulation	GO:0065007	FALSE	7.417698097793259e-7	6.1297308465440254	8335	109	54	36075	PPM1L,SLC25A36,IFNAR1,IFNGR2,RCAN1,LAMA2,TRDN,CILP,SLC7A8,MYH6,DAPK2,SAMD4A,PELI2,IPO7,MYOC,LMO7,TNFRSF19,ARHGAP10,IFT81,MAPKAPK5,WDR73,ABRA,WWP1,STAT5B,SSH2,CSRNP3,NFE2L2,ERBB4,ACTR3,PRKD2,ALPK2,ITGA1,ADGRF5,FAS,CTBP2,CTNNA3,SAMD8,ACTN2,PICALM,DCAF6,TGFBR3,NEXN,CACNA2D1,PPP3CA,MYOZ2,PPARGC1A,HMBOX1,PPARGC1B,MEF2C,ROCK2,FBXO11,SPTBN1,GCC2,OGT
GO:BP	actin filament-based process	GO:0030029	TRUE	0.0000011879682587861206	5.9251951630738455	487	109	13	36075	MYH6,MYOC,ABRA,SSH2,ACTR3,CTNNA3,ACTN2,CACNA2D1,MYOZ2,PALLD,PPARGC1B,ROCK2,SPTBN1
GO:BP	intracellular signal transduction	GO:0035556	FALSE	0.0000014134736081225306	5.8497122960911625	1826	109	23	36075	PPM1L,RCAN1,CILP,DAPK2,PELI2,MYOC,TNFRSF19,MAPKAPK5,ABRA,NFE2L2,ERBB4,PRKD2,FAS,CTBP2,PICALM,TGFBR3,PPP3CA,MYOZ2,PPARGC1B,MEF2C,ROCK2,SPTBN1,OGT
GO:BP	regulation of cellular process	GO:0050794	FALSE	0.0000014134736081225306	5.8497122960911625	7817	109	51	36075	PPM1L,IFNAR1,IFNGR2,RCAN1,LAMA2,TRDN,CILP,DAPK2,SAMD4A,PELI2,IPO7,MYOC,LMO7,TNFRSF19,ARHGAP10,IFT81,MAPKAPK5,WDR73,ABRA,WWP1,STAT5B,SSH2,CSRNP3,NFE2L2,ERBB4,ACTR3,PRKD2,ALPK2,ITGA1,ADGRF5,FAS,CTBP2,CTNNA3,SAMD8,ACTN2,PICALM,DCAF6,TGFBR3,NEXN,CACNA2D1,PPP3CA,MYOZ2,PPARGC1A,HMBOX1,PPARGC1B,MEF2C,ROCK2,FBXO11,SPTBN1,GCC2,OGT
GO:BP	regulation of biological process	GO:0050789	FALSE	0.000001455080650187454	5.837112934540154	8113	109	52	36075	PPM1L,IFNAR1,IFNGR2,RCAN1,LAMA2,TRDN,CILP,MYH6,DAPK2,SAMD4A,PELI2,IPO7,MYOC,LMO7,TNFRSF19,ARHGAP10,IFT81,MAPKAPK5,WDR73,ABRA,WWP1,STAT5B,SSH2,CSRNP3,NFE2L2,ERBB4,ACTR3,PRKD2,ALPK2,ITGA1,ADGRF5,FAS,CTBP2,CTNNA3,SAMD8,ACTN2,PICALM,DCAF6,TGFBR3,NEXN,CACNA2D1,PPP3CA,MYOZ2,PPARGC1A,HMBOX1,PPARGC1B,MEF2C,ROCK2,FBXO11,SPTBN1,GCC2,OGT
GO:BP	cytoskeleton organization	GO:0007010	FALSE	0.000004020233862093687	5.395748682720835	934	109	16	36075	MYH6,MYOC,ARHGAP10,WDR73,ABRA,SSH2,ACTR3,ACTN2,NEXN,PPFIBP1,MYOZ2,PALLD,PPARGC1B,ROCK2,SPTBN1,GCC2
GO:BP	organelle organization	GO:0006996	FALSE	0.000004020233862093687	5.395748682720835	2331	109	25	36075	SLC25A36,MYH6,MYOC,ARHGAP10,IFT81,MAPKAPK5,WDR73,ABRA,TMEM11,SSH2,ERBB4,ACTR3,ACTN2,PICALM,NEXN,PPFIBP1,MYOZ2,PPARGC1A,HMBOX1,PALLD,PPARGC1B,ROCK2,ATL2,SPTBN1,GCC2
GO:BP	positive regulation of biosynthetic process	GO:0009891	FALSE	0.000004020233862093687	5.395748682720835	1818	109	22	36075	SAMD4A,MAPKAPK5,ABRA,STAT5B,CSRNP3,NFE2L2,ERBB4,ACTR3,PRKD2,ADGRF5,CTBP2,PICALM,DCAF6,TGFBR3,PPP3CA,PPARGC1A,HMBOX1,PPARGC1B,MEF2C,ROCK2,SPTBN1,OGT
GO:BP	regulation of intracellular signal transduction	GO:1902531	FALSE	0.000005403486460770058	5.267325932383455	1237	109	18	36075	RCAN1,CILP,DAPK2,PELI2,MYOC,TNFRSF19,MAPKAPK5,ABRA,NFE2L2,ERBB4,PRKD2,FAS,CTBP2,PICALM,TGFBR3,MYOZ2,SPTBN1,OGT
GO:BP	positive regulation of RNA metabolic process	GO:0051254	FALSE	0.00000598178724727725	5.2231690374726405	1252	109	18	36075	SAMD4A,MAPKAPK5,ABRA,STAT5B,CSRNP3,NFE2L2,ERBB4,ACTR3,PRKD2,CTBP2,PICALM,DCAF6,PPP3CA,PPARGC1A,HMBOX1,PPARGC1B,MEF2C,OGT
GO:BP	regulation of signaling	GO:0023051	FALSE	0.000006698270784162282	5.174037299661129	2245	109	24	36075	RCAN1,LAMA2,CILP,DAPK2,PELI2,MYOC,LMO7,TNFRSF19,IFT81,MAPKAPK5,ABRA,NFE2L2,ERBB4,PRKD2,ALPK2,ITGA1,FAS,CTBP2,PICALM,TGFBR3,PPP3CA,MYOZ2,SPTBN1,OGT
GO:BP	signaling	GO:0023052	FALSE	0.000006954580122379845	5.1577290850879	4026	109	33	36075	PPM1L,IFNAR1,IFNGR2,RCAN1,LAMA2,CILP,DAPK2,PELI2,MYOC,LMO7,TNFRSF19,IFT81,MAPKAPK5,ABRA,STAT5B,NFE2L2,ERBB4,PRKD2,ALPK2,ITGA1,FAS,CTBP2,ACTN2,PICALM,TGFBR3,CACNA2D1,PPP3CA,MYOZ2,PPARGC1B,MEF2C,ROCK2,SPTBN1,OGT
GO:BP	cell communication	GO:0007154	FALSE	0.000007034041357367261	5.152795082532641	4049	109	33	36075	PPM1L,IFNAR1,IFNGR2,RCAN1,LAMA2,CILP,DAPK2,PELI2,MYOC,TNFRSF19,IFT81,MAPKAPK5,ABRA,STAT5B,NFE2L2,ERBB4,PRKD2,ALPK2,ITGA1,FAS,CTBP2,CTNNA3,ACTN2,PICALM,TGFBR3,CACNA2D1,PPP3CA,MYOZ2,PPARGC1B,MEF2C,ROCK2,SPTBN1,OGT
GO:BP	positive regulation of macromolecule biosynthetic process	GO:0010557	FALSE	0.000007034041357367261	5.152795082532641	1758	109	21	36075	SAMD4A,MAPKAPK5,ABRA,STAT5B,CSRNP3,NFE2L2,ERBB4,ACTR3,PRKD2,CTBP2,PICALM,DCAF6,TGFBR3,PPP3CA,PPARGC1A,HMBOX1,PPARGC1B,MEF2C,ROCK2,SPTBN1,OGT
GO:BP	response to stimulus	GO:0050896	FALSE	0.000007146892496346102	5.1458827505131906	5640	109	40	36075	PPM1L,IFNAR1,IFNGR2,RCAN1,REV3L,TRDN,CILP,MYH6,DAPK2,PELI2,IPO7,GRAMD1B,MYOC,TNFRSF19,IFT81,MAPKAPK5,ABRA,STAT5B,SLC25A12,NFE2L2,ERBB4,ACTR3,PRKD2,ALPK2,ITGA1,FKBP5,FAS,CTBP2,ACTN2,PICALM,TGFBR3,CACNA2D1,PPP3CA,MYOZ2,PPARGC1A,PPARGC1B,MEF2C,ROCK2,SPTBN1,OGT
GO:BP	regulation of signal transduction	GO:0009966	FALSE	0.000007453023426005587	5.127667513712863	1950	109	22	36075	RCAN1,CILP,DAPK2,PELI2,MYOC,TNFRSF19,IFT81,MAPKAPK5,ABRA,NFE2L2,ERBB4,PRKD2,ALPK2,ITGA1,FAS,CTBP2,PICALM,TGFBR3,PPP3CA,MYOZ2,SPTBN1,OGT
GO:BP	actin cytoskeleton organization	GO:0030036	FALSE	0.000007453023426005587	5.127667513712863	427	109	11	36075	MYH6,MYOC,ABRA,SSH2,ACTR3,ACTN2,MYOZ2,PALLD,PPARGC1B,ROCK2,SPTBN1
GO:BP	positive regulation of DNA-templated transcription	GO:0045893	FALSE	0.000007945986575393487	5.099852173013032	1172	109	17	36075	MAPKAPK5,ABRA,STAT5B,CSRNP3,NFE2L2,ERBB4,ACTR3,PRKD2,CTBP2,PICALM,DCAF6,PPP3CA,PPARGC1A,HMBOX1,PPARGC1B,MEF2C,OGT
GO:BP	positive regulation of RNA biosynthetic process	GO:1902680	FALSE	0.000007945986575393487	5.099852173013032	1174	109	17	36075	MAPKAPK5,ABRA,STAT5B,CSRNP3,NFE2L2,ERBB4,ACTR3,PRKD2,CTBP2,PICALM,DCAF6,PPP3CA,PPARGC1A,HMBOX1,PPARGC1B,MEF2C,OGT
GO:BP	negative regulation of cellular process	GO:0048523	FALSE	0.000008308803439474826	5.080461514970395	3704	109	31	36075	RCAN1,TRDN,CILP,SAMD4A,IPO7,MYOC,ARHGAP10,MAPKAPK5,WDR73,WWP1,STAT5B,SSH2,NFE2L2,ERBB4,ALPK2,ITGA1,ADGRF5,FAS,CTBP2,ACTN2,PICALM,TGFBR3,PPP3CA,MYOZ2,PPARGC1A,HMBOX1,PPARGC1B,MEF2C,ROCK2,FBXO11,OGT
GO:BP	positive regulation of nucleobase-containing compound metabolic process	GO:0045935	FALSE	0.000012675454479929925	4.897036460035088	1372	109	18	36075	SAMD4A,MAPKAPK5,ABRA,STAT5B,CSRNP3,NFE2L2,ERBB4,ACTR3,PRKD2,CTBP2,PICALM,DCAF6,PPP3CA,PPARGC1A,HMBOX1,PPARGC1B,MEF2C,OGT
GO:BP	regulation of cell communication	GO:0010646	FALSE	0.000015887019672069406	4.798957566692739	2243	109	23	36075	RCAN1,LAMA2,CILP,DAPK2,PELI2,MYOC,TNFRSF19,IFT81,MAPKAPK5,ABRA,NFE2L2,ERBB4,PRKD2,ALPK2,ITGA1,FAS,CTBP2,PICALM,TGFBR3,PPP3CA,MYOZ2,SPTBN1,OGT
GO:BP	negative regulation of biological process	GO:0048519	FALSE	0.000016313059002201546	4.787464593024193	3838	109	31	36075	RCAN1,TRDN,CILP,SAMD4A,IPO7,MYOC,ARHGAP10,MAPKAPK5,WDR73,WWP1,STAT5B,SSH2,NFE2L2,ERBB4,ALPK2,ITGA1,ADGRF5,FAS,CTBP2,ACTN2,PICALM,TGFBR3,PPP3CA,MYOZ2,PPARGC1A,HMBOX1,PPARGC1B,MEF2C,ROCK2,FBXO11,OGT
GO:BP	signal transduction	GO:0007165	FALSE	0.00002222494167632858	4.653159370050973	3685	109	30	36075	PPM1L,IFNAR1,IFNGR2,RCAN1,CILP,DAPK2,PELI2,MYOC,TNFRSF19,IFT81,MAPKAPK5,ABRA,STAT5B,NFE2L2,ERBB4,PRKD2,ALPK2,ITGA1,FAS,CTBP2,ACTN2,PICALM,TGFBR3,PPP3CA,MYOZ2,PPARGC1B,MEF2C,ROCK2,SPTBN1,OGT
GO:BP	positive regulation of metabolic process	GO:0009893	FALSE	0.000023301683461574973	4.6326127016494505	2307	109	23	36075	IFNAR1,SAMD4A,MAPKAPK5,ABRA,STAT5B,CSRNP3,NFE2L2,ERBB4,ACTR3,PRKD2,ADGRF5,CTBP2,PICALM,DCAF6,TGFBR3,PPP3CA,PPARGC1A,HMBOX1,PPARGC1B,MEF2C,ROCK2,SPTBN1,OGT
GO:BP	cellular response to stimulus	GO:0051716	FALSE	0.00002873559493615387	4.54157980688894	4623	109	34	36075	PPM1L,IFNAR1,IFNGR2,RCAN1,REV3L,CILP,DAPK2,PELI2,GRAMD1B,MYOC,TNFRSF19,IFT81,MAPKAPK5,ABRA,STAT5B,NFE2L2,ERBB4,PRKD2,ALPK2,ITGA1,FAS,CTBP2,ACTN2,PICALM,TGFBR3,CACNA2D1,PPP3CA,MYOZ2,PPARGC1A,PPARGC1B,MEF2C,ROCK2,SPTBN1,OGT
GO:BP	positive regulation of cellular process	GO:0048522	FALSE	0.000032412555091105575	4.489286732058525	3985	109	31	36075	IFNAR1,LAMA2,DAPK2,SAMD4A,PELI2,IPO7,MYOC,TNFRSF19,MAPKAPK5,ABRA,STAT5B,CSRNP3,NFE2L2,ERBB4,ACTR3,PRKD2,ADGRF5,FAS,CTBP2,ACTN2,PICALM,DCAF6,TGFBR3,PPP3CA,PPARGC1A,HMBOX1,PPARGC1B,MEF2C,ROCK2,SPTBN1,OGT
GO:BP	positive regulation of transcription by RNA polymerase II	GO:0045944	FALSE	0.000047241855992227055	4.325673048582891	919	109	14	36075	MAPKAPK5,ABRA,STAT5B,CSRNP3,NFE2L2,ACTR3,PRKD2,CTBP2,DCAF6,PPP3CA,PPARGC1A,PPARGC1B,MEF2C,OGT
GO:BP	positive regulation of macromolecule metabolic process	GO:0010604	FALSE	0.0000707988179871537	4.1499739929591275	2103	109	21	36075	SAMD4A,MAPKAPK5,ABRA,STAT5B,CSRNP3,NFE2L2,ERBB4,ACTR3,PRKD2,CTBP2,PICALM,DCAF6,TGFBR3,PPP3CA,PPARGC1A,HMBOX1,PPARGC1B,MEF2C,ROCK2,SPTBN1,OGT
GO:BP	cellular response to chemical stimulus	GO:0070887	FALSE	0.00008082034526949384	4.0924792985566265	1268	109	16	36075	DAPK2,GRAMD1B,STAT5B,NFE2L2,PRKD2,ITGA1,FAS,CTBP2,ACTN2,CACNA2D1,PPP3CA,PPARGC1A,PPARGC1B,MEF2C,ROCK2,OGT
GO:BP	positive regulation of biological process	GO:0048518	FALSE	0.00009508279380263781	4.021898065950553	4213	109	31	36075	IFNAR1,LAMA2,DAPK2,SAMD4A,PELI2,IPO7,MYOC,TNFRSF19,MAPKAPK5,ABRA,STAT5B,CSRNP3,NFE2L2,ERBB4,ACTR3,PRKD2,ADGRF5,FAS,CTBP2,ACTN2,PICALM,DCAF6,TGFBR3,PPP3CA,PPARGC1A,HMBOX1,PPARGC1B,MEF2C,ROCK2,SPTBN1,OGT
GO:BP	striated muscle adaptation	GO:0014888	FALSE	0.00011354595851536701	3.9448283191783817	30	109	4	36075	MYH6,MYOC,PPP3CA,MYOZ2
GO:BP	supramolecular fiber organization	GO:0097435	FALSE	0.000132466684792281	3.8778933325206992	489	109	10	36075	MYH6,MYOC,WDR73,SSH2,ACTR3,ACTN2,PPFIBP1,MYOZ2,PPARGC1B,ROCK2
GO:BP	regulation of response to stimulus	GO:0048583	FALSE	0.000132466684792281	3.8778933325206992	2594	109	23	36075	RCAN1,CILP,DAPK2,PELI2,MYOC,TNFRSF19,IFT81,MAPKAPK5,ABRA,STAT5B,NFE2L2,ERBB4,PRKD2,ALPK2,ITGA1,FAS,CTBP2,PICALM,TGFBR3,PPP3CA,MYOZ2,SPTBN1,OGT
GO:BP	cellular developmental process	GO:0048869	FALSE	0.00024366324819120172	3.613209970656926	2699	109	23	36075	LAMA2,MYH6,IPO7,MYOC,IFT81,MAPKAPK5,STAT5B,NFE2L2,ERBB4,ALPK2,ADGRF5,CTBP2,ACTN2,PICALM,TGFBR3,PPP3CA,MYOZ2,PALLD,PPARGC1B,MEF2C,ROCK2,FBXO11,OGT
GO:BP	cell differentiation	GO:0030154	FALSE	0.00024366324819120172	3.613209970656926	2699	109	23	36075	LAMA2,MYH6,IPO7,MYOC,IFT81,MAPKAPK5,STAT5B,NFE2L2,ERBB4,ALPK2,ADGRF5,CTBP2,ACTN2,PICALM,TGFBR3,PPP3CA,MYOZ2,PALLD,PPARGC1B,MEF2C,ROCK2,FBXO11,OGT
GO:BP	response to chemical	GO:0042221	FALSE	0.0002493810935887658	3.6031364749204813	2311	109	21	36075	IFNAR1,IFNGR2,DAPK2,GRAMD1B,STAT5B,SLC25A12,NFE2L2,ACTR3,PRKD2,ITGA1,FAS,CTBP2,ACTN2,TGFBR3,CACNA2D1,PPP3CA,PPARGC1A,PPARGC1B,MEF2C,ROCK2,OGT
GO:BP	regulation of biosynthetic process	GO:0009889	FALSE	0.0003051330751543813	3.5155107140931237	3591	109	27	36075	CILP,SAMD4A,MAPKAPK5,ABRA,WWP1,STAT5B,CSRNP3,NFE2L2,ERBB4,ACTR3,PRKD2,ALPK2,ADGRF5,CTBP2,SAMD8,PICALM,DCAF6,TGFBR3,PPP3CA,MYOZ2,PPARGC1A,HMBOX1,PPARGC1B,MEF2C,ROCK2,SPTBN1,OGT
GO:BP	cell development	GO:0048468	FALSE	0.0004667817393875017	3.3308861419976257	1841	109	18	36075	LAMA2,MYH6,MYOC,IFT81,MAPKAPK5,STAT5B,NFE2L2,ERBB4,ALPK2,ADGRF5,ACTN2,PICALM,PPP3CA,MYOZ2,PALLD,PPARGC1B,ROCK2,OGT
GO:BP	regulation of RNA metabolic process	GO:0051252	FALSE	0.0004772278159826089	3.3212742507190294	2226	109	20	36075	SAMD4A,MAPKAPK5,ABRA,WWP1,STAT5B,CSRNP3,NFE2L2,ERBB4,ACTR3,PRKD2,CTBP2,PICALM,DCAF6,PPP3CA,MYOZ2,PPARGC1A,HMBOX1,PPARGC1B,MEF2C,OGT
GO:BP	regulation of DNA-templated transcription	GO:0006355	FALSE	0.0005038952450189879	3.297659739821962	2049	109	19	36075	MAPKAPK5,ABRA,WWP1,STAT5B,CSRNP3,NFE2L2,ERBB4,ACTR3,PRKD2,CTBP2,PICALM,DCAF6,PPP3CA,MYOZ2,PPARGC1A,HMBOX1,PPARGC1B,MEF2C,OGT
GO:BP	regulation of RNA biosynthetic process	GO:2001141	FALSE	0.0005038952450189879	3.297659739821962	2055	109	19	36075	MAPKAPK5,ABRA,WWP1,STAT5B,CSRNP3,NFE2L2,ERBB4,ACTR3,PRKD2,CTBP2,PICALM,DCAF6,PPP3CA,MYOZ2,PPARGC1A,HMBOX1,PPARGC1B,MEF2C,OGT
GO:BP	regulation of macromolecule biosynthetic process	GO:0010556	FALSE	0.0005038952450189879	3.297659739821962	3487	109	26	36075	CILP,SAMD4A,MAPKAPK5,ABRA,WWP1,STAT5B,CSRNP3,NFE2L2,ERBB4,ACTR3,PRKD2,ALPK2,CTBP2,SAMD8,PICALM,DCAF6,TGFBR3,PPP3CA,MYOZ2,PPARGC1A,HMBOX1,PPARGC1B,MEF2C,ROCK2,SPTBN1,OGT
GO:BP	skeletal muscle adaptation	GO:0043501	FALSE	0.0005038952450189879	3.297659739821962	15	109	3	36075	MYOC,PPP3CA,MYOZ2
GO:BP	striated muscle cell development	GO:0055002	FALSE	0.0005332772534719102	3.273046940416716	99	109	5	36075	MYH6,ALPK2,ACTN2,PPP3CA,MYOZ2
GO:BP	regulation of transcription by RNA polymerase II	GO:0006357	FALSE	0.0005827151287801133	3.234543706364237	1530	109	16	36075	MAPKAPK5,ABRA,STAT5B,CSRNP3,NFE2L2,ACTR3,PRKD2,CTBP2,DCAF6,PPP3CA,MYOZ2,PPARGC1A,HMBOX1,PPARGC1B,MEF2C,OGT
GO:BP	regulation of amide metabolic process	GO:0034248	FALSE	0.0005879415351932042	3.2306658579466005	49	109	4	36075	NFE2L2,SAMD8,PICALM,ROCK2
GO:BP	cellular response to endogenous stimulus	GO:0071495	FALSE	0.0005902316887852146	3.228977477494292	739	109	11	36075	CILP,STAT5B,ERBB4,PRKD2,CTBP2,ACTN2,TGFBR3,PPP3CA,PPARGC1B,MEF2C,OGT
GO:BP	regulation of multicellular organismal process	GO:0051239	FALSE	0.000601542904164396	3.2207333918031975	1908	109	18	36075	MYH6,IPO7,STAT5B,NFE2L2,ERBB4,PRKD2,ALPK2,ADGRF5,CTNNA3,CACNA2D1,PPP3CA,PPARGC1A,PPARGC1B,MEF2C,ROCK2,FBXO11,SPTBN1,OGT
GO:BP	tissue development	GO:0009888	FALSE	0.000601542904164396	3.2207333918031975	1370	109	15	36075	MYH6,IPO7,TNFRSF19,STAT5B,ERBB4,ALPK2,ACTN2,TGFBR3,PPP3CA,MYOZ2,PPARGC1A,PALLD,MEF2C,ROCK2,FBXO11
GO:BP	striated muscle tissue development	GO:0014706	FALSE	0.0006375189457454545	3.195506904367819	267	109	7	36075	MYH6,ERBB4,ALPK2,ACTN2,PPP3CA,MYOZ2,MEF2C
GO:BP	striated muscle cell differentiation	GO:0051146	FALSE	0.0008026965309024474	3.095448613955057	186	109	6	36075	MYH6,ALPK2,ACTN2,PPP3CA,MYOZ2,MEF2C
GO:BP	DNA-templated transcription	GO:0006351	FALSE	0.0008233447043853534	3.084418303462777	2156	109	19	36075	MAPKAPK5,ABRA,WWP1,STAT5B,CSRNP3,NFE2L2,ERBB4,ACTR3,PRKD2,CTBP2,PICALM,DCAF6,PPP3CA,MYOZ2,PPARGC1A,HMBOX1,PPARGC1B,MEF2C,OGT
GO:BP	enzyme-linked receptor protein signaling pathway	GO:0007167	FALSE	0.0008485978560974543	3.071298069772115	638	109	10	36075	PPM1L,CILP,MYOC,STAT5B,ERBB4,PRKD2,ITGA1,TGFBR3,SPTBN1,OGT
GO:BP	muscle adaptation	GO:0043500	FALSE	0.0008498014005523002	3.0706825574879324	56	109	4	36075	MYH6,MYOC,PPP3CA,MYOZ2
GO:BP	regulation of gene expression	GO:0010468	FALSE	0.0008498014005523002	3.0706825574879324	3425	109	25	36075	CILP,SAMD4A,MAPKAPK5,ABRA,WWP1,STAT5B,CSRNP3,NFE2L2,ERBB4,ACTR3,PRKD2,ALPK2,CTBP2,PICALM,DCAF6,TGFBR3,PPP3CA,MYOZ2,PPARGC1A,HMBOX1,PPARGC1B,MEF2C,ROCK2,SPTBN1,OGT
GO:BP	muscle tissue development	GO:0060537	FALSE	0.0008516427098457735	3.0697425668377223	284	109	7	36075	MYH6,ERBB4,ALPK2,ACTN2,PPP3CA,MYOZ2,MEF2C
GO:BP	transcription by RNA polymerase II	GO:0006366	FALSE	0.0008611293575638535	3.064931604578425	1613	109	16	36075	MAPKAPK5,ABRA,STAT5B,CSRNP3,NFE2L2,ACTR3,PRKD2,CTBP2,DCAF6,PPP3CA,MYOZ2,PPARGC1A,HMBOX1,PPARGC1B,MEF2C,OGT
GO:BP	central nervous system morphogenesis	GO:0021551	FALSE	0.0008611293575638535	3.064931604578425	3	109	2	36075	ERBB4,SPTBN1
GO:BP	cell surface receptor signaling pathway	GO:0007166	FALSE	0.0008611293575638535	3.064931604578425	1795	109	17	36075	PPM1L,IFNAR1,IFNGR2,CILP,PELI2,MYOC,IFT81,STAT5B,ERBB4,PRKD2,ALPK2,ITGA1,FAS,TGFBR3,PPP3CA,SPTBN1,OGT
GO:BP	muscle cell development	GO:0055001	FALSE	0.0008611293575638535	3.064931604578425	116	109	5	36075	MYH6,ALPK2,ACTN2,PPP3CA,MYOZ2
GO:BP	positive regulation of gene expression	GO:0010628	FALSE	0.0010468226871386851	2.980126873735278	808	109	11	36075	SAMD4A,STAT5B,NFE2L2,PRKD2,TGFBR3,PPP3CA,PPARGC1A,MEF2C,ROCK2,SPTBN1,OGT
GO:BP	regulation of nucleobase-containing compound metabolic process	GO:0019219	FALSE	0.0010572283457238587	2.9758312013609602	2424	109	20	36075	SAMD4A,MAPKAPK5,ABRA,WWP1,STAT5B,CSRNP3,NFE2L2,ERBB4,ACTR3,PRKD2,CTBP2,PICALM,DCAF6,PPP3CA,MYOZ2,PPARGC1A,HMBOX1,PPARGC1B,MEF2C,OGT
GO:BP	positive regulation of amide metabolic process	GO:0034250	FALSE	0.0011556763774917234	2.9371637637929875	22	109	3	36075	NFE2L2,PICALM,ROCK2
GO:BP	actomyosin structure organization	GO:0031032	FALSE	0.0011598795932800403	2.9355870924008185	125	109	5	36075	MYH6,MYOC,ACTN2,MYOZ2,ROCK2
GO:BP	response to endogenous stimulus	GO:0009719	FALSE	0.0012161775405578204	2.915003021069598	827	109	11	36075	CILP,STAT5B,ERBB4,PRKD2,CTBP2,ACTN2,TGFBR3,PPP3CA,PPARGC1B,MEF2C,OGT
GO:BP	response to hormone	GO:0009725	FALSE	0.001372056441776716	2.8626280228508474	428	109	8	36075	STAT5B,CTBP2,ACTN2,TGFBR3,PPP3CA,PPARGC1B,MEF2C,OGT
GO:BP	regulation of protein localization to cell surface	GO:2000008	FALSE	0.0014270223323822758	2.8455692302809394	24	109	3	36075	ERBB4,ACTN2,PICALM
GO:BP	muscle system process	GO:0003012	FALSE	0.001526254566797308	2.8163730235666984	219	109	6	36075	MYH6,MYOC,CTNNA3,CACNA2D1,PPP3CA,MYOZ2
GO:BP	anatomical structure development	GO:0048856	FALSE	0.001554938212100518	2.808286863664111	3832	109	26	36075	LAMA2,MYH6,IPO7,MYOC,TNFRSF19,IFT81,MAPKAPK5,STAT5B,NFE2L2,ERBB4,PRKD2,ALPK2,ADGRF5,ACTN2,PICALM,TGFBR3,PPP3CA,MYOZ2,PPARGC1A,PALLD,PPARGC1B,MEF2C,ROCK2,FBXO11,SPTBN1,OGT
GO:BP	positive regulation of interleukin-2 production	GO:0032743	TRUE	0.001554938212100518	2.808286863664111	25	109	3	36075	STAT5B,PRKD2,SPTBN1
GO:BP	regulation of metabolic process	GO:0019222	FALSE	0.001557554492731401	2.8075567501400234	4307	109	28	36075	IFNAR1,CILP,SAMD4A,MAPKAPK5,ABRA,WWP1,STAT5B,CSRNP3,NFE2L2,ERBB4,ACTR3,PRKD2,ALPK2,ADGRF5,CTBP2,SAMD8,PICALM,DCAF6,TGFBR3,PPP3CA,MYOZ2,PPARGC1A,HMBOX1,PPARGC1B,MEF2C,ROCK2,SPTBN1,OGT
GO:BP	positive regulation of response to stimulus	GO:0048584	FALSE	0.001557554492731401	2.8075567501400234	1535	109	15	36075	DAPK2,PELI2,MYOC,TNFRSF19,ABRA,STAT5B,NFE2L2,ERBB4,PRKD2,FAS,CTBP2,PICALM,TGFBR3,PPP3CA,OGT
GO:BP	cardiac muscle cell differentiation	GO:0055007	FALSE	0.001573536038619523	2.8031233060114147	70	109	4	36075	MYH6,ALPK2,ACTN2,MEF2C
GO:BP	MAPK cascade	GO:0000165	FALSE	0.001591033284393632	2.7983207348240122	444	109	8	36075	PPM1L,PELI2,MYOC,TNFRSF19,ERBB4,PRKD2,FAS,MEF2C
GO:BP	cellular component organization or biogenesis	GO:0071840	FALSE	0.0016701671576158422	2.7772400605906182	5565	109	33	36075	SLC25A36,LAMA2,MYH6,CELF2,PPFIBP2,MYOC,ARHGAP10,IFT81,MAPKAPK5,WDR73,ABRA,TMEM11,SSH2,ERBB4,ACTR3,JMJD1C,SAMD8,ACTN2,PICALM,TGFBR3,NEXN,PPFIBP1,PPP3CA,MYOZ2,PPARGC1A,HMBOX1,PALLD,PPARGC1B,ROCK2,ATL2,SPTBN1,GCC2,OGT
GO:BP	developmental process	GO:0032502	FALSE	0.0016701671576158422	2.7772400605906182	4098	109	27	36075	LAMA2,MYH6,IPO7,MYOC,TNFRSF19,IFT81,MAPKAPK5,STAT5B,NFE2L2,ERBB4,PRKD2,ALPK2,ADGRF5,CTBP2,ACTN2,PICALM,TGFBR3,PPP3CA,MYOZ2,PPARGC1A,PALLD,PPARGC1B,MEF2C,ROCK2,FBXO11,SPTBN1,OGT
GO:BP	cardiac muscle tissue development	GO:0048738	FALSE	0.0016701671576158422	2.7772400605906182	140	109	5	36075	MYH6,ERBB4,ALPK2,ACTN2,MEF2C
GO:BP	positive regulation of intracellular signal transduction	GO:1902533	FALSE	0.001818745298952363	2.7402281162221476	730	109	10	36075	PELI2,MYOC,TNFRSF19,ABRA,ERBB4,PRKD2,CTBP2,PICALM,TGFBR3,OGT
GO:BP	negative regulation of intracellular signal transduction	GO:1902532	FALSE	0.0018548797438076462	2.7316842414633307	458	109	8	36075	RCAN1,CILP,MYOC,MAPKAPK5,NFE2L2,TGFBR3,MYOZ2,OGT
GO:BP	regulation of primary metabolic process	GO:0080090	FALSE	0.002072775160861374	2.6834478043668266	3242	109	23	36075	SAMD4A,MAPKAPK5,ABRA,WWP1,STAT5B,CSRNP3,NFE2L2,ERBB4,ACTR3,PRKD2,ADGRF5,CTBP2,SAMD8,PICALM,DCAF6,PPP3CA,MYOZ2,PPARGC1A,HMBOX1,PPARGC1B,MEF2C,ROCK2,OGT
GO:BP	cellular response to hormone stimulus	GO:0032870	FALSE	0.00211596708327783	2.674491092620781	347	109	7	36075	STAT5B,CTBP2,ACTN2,PPP3CA,PPARGC1B,MEF2C,OGT
GO:BP	regulation of membrane potential	GO:0042391	FALSE	0.00211596708327783	2.674491092620781	240	109	6	36075	SLC25A36,MYOC,CTNNA3,ACTN2,CACNA2D1,PPP3CA
GO:BP	regulation of macromolecule metabolic process	GO:0060255	FALSE	0.002209907203948795	2.6556259623597325	3952	109	26	36075	CILP,SAMD4A,MAPKAPK5,ABRA,WWP1,STAT5B,CSRNP3,NFE2L2,ERBB4,ACTR3,PRKD2,ALPK2,CTBP2,SAMD8,PICALM,DCAF6,TGFBR3,PPP3CA,MYOZ2,PPARGC1A,HMBOX1,PPARGC1B,MEF2C,ROCK2,SPTBN1,OGT
GO:BP	sarcomere organization	GO:0045214	FALSE	0.0022792384948057912	2.642210228764825	30	109	3	36075	MYH6,ACTN2,MYOZ2
GO:BP	cellular component organization	GO:0016043	FALSE	0.0023108230308496714	2.6362333127070996	5433	109	32	36075	SLC25A36,LAMA2,MYH6,CELF2,PPFIBP2,MYOC,ARHGAP10,IFT81,MAPKAPK5,WDR73,ABRA,TMEM11,SSH2,ERBB4,ACTR3,JMJD1C,ACTN2,PICALM,TGFBR3,NEXN,PPFIBP1,PPP3CA,MYOZ2,PPARGC1A,HMBOX1,PALLD,PPARGC1B,ROCK2,ATL2,SPTBN1,GCC2,OGT
GO:BP	negative regulation of signal transduction	GO:0009968	FALSE	0.00239800187049983	2.6201504824767707	921	109	11	36075	RCAN1,CILP,MYOC,MAPKAPK5,NFE2L2,ALPK2,ITGA1,TGFBR3,PPP3CA,MYOZ2,OGT
GO:BP	protein localization to cell periphery	GO:1990778	FALSE	0.00239800187049983	2.6201504824767707	248	109	6	36075	ERBB4,ACTN2,PICALM,ROCK2,SPTBN1,OGT
GO:BP	calcineurin-NFAT signaling cascade	GO:0033173	FALSE	0.0024084261773385796	2.61826666106466	31	109	3	36075	RCAN1,PPP3CA,MYOZ2
GO:BP	muscle cell differentiation	GO:0042692	FALSE	0.0024458701718066923	2.611566599288434	250	109	6	36075	MYH6,ALPK2,ACTN2,PPP3CA,MYOZ2,MEF2C
GO:BP	calcineurin-mediated signaling	GO:0097720	FALSE	0.002595317384160705	2.5858095242274293	32	109	3	36075	RCAN1,PPP3CA,MYOZ2
GO:BP	immune system process	GO:0002376	FALSE	0.0031029832402020775	2.508220570115935	1670	109	15	36075	IFNAR1,IFNGR2,DAPK2,IPO7,STAT5B,NFE2L2,ACTR3,PRKD2,ITGA1,ADGRF5,FAS,TGFBR3,PPP3CA,PPARGC1B,OGT
GO:BP	apoptotic process	GO:0006915	FALSE	0.0031029832402020775	2.508220570115935	1122	109	12	36075	DAPK2,ARHGAP10,WDR73,STAT5B,CSRNP3,NFE2L2,ERBB4,PRKD2,ALPK2,FAS,PPARGC1A,OGT
GO:BP	regulation of cell migration	GO:0030334	FALSE	0.0031420728244355898	2.5027837534513586	647	109	9	36075	DAPK2,MYOC,ERBB4,PRKD2,TGFBR3,NEXN,PPP3CA,MEF2C,ROCK2
GO:BP	small GTPase-mediated signal transduction	GO:0007264	FALSE	0.0031420728244355898	2.5027837534513586	264	109	6	36075	MYOC,MAPKAPK5,ABRA,PICALM,ROCK2,OGT
GO:BP	cellular response to oxygen-containing compound	GO:1901701	FALSE	0.003331336291543297	2.4773815239615957	653	109	9	36075	GRAMD1B,STAT5B,NFE2L2,ACTN2,CACNA2D1,PPP3CA,PPARGC1B,ROCK2,OGT
GO:BP	negative regulation of cell communication	GO:0010648	FALSE	0.003354136641752722	2.4744192489599786	971	109	11	36075	RCAN1,CILP,MYOC,MAPKAPK5,NFE2L2,ALPK2,ITGA1,TGFBR3,PPP3CA,MYOZ2,OGT
GO:BP	negative regulation of signaling	GO:0023057	FALSE	0.003354136641752722	2.4744192489599786	971	109	11	36075	RCAN1,CILP,MYOC,MAPKAPK5,NFE2L2,ALPK2,ITGA1,TGFBR3,PPP3CA,MYOZ2,OGT
GO:BP	cardiocyte differentiation	GO:0035051	FALSE	0.003354136641752722	2.4744192489599786	91	109	4	36075	MYH6,ALPK2,ACTN2,MEF2C
GO:BP	actin filament organization	GO:0007015	FALSE	0.003354136641752722	2.4744192489599786	270	109	6	36075	MYOC,SSH2,ACTR3,ACTN2,PPARGC1B,ROCK2
GO:BP	multicellular organismal process	GO:0032501	FALSE	0.003671690976932966	2.4351338777595517	4608	109	28	36075	LAMA2,TRDN,MYH6,IPO7,MYOC,TNFRSF19,MAPKAPK5,STAT5B,NFE2L2,ERBB4,PRKD2,ALPK2,ADGRF5,FAS,CTNNA3,ACTN2,PICALM,TGFBR3,CACNA2D1,PPP3CA,MYOZ2,PPARGC1A,PPARGC1B,MEF2C,ROCK2,FBXO11,SPTBN1,OGT
GO:BP	regulation of biological quality	GO:0065008	FALSE	0.003807356675320714	2.41937643632781	1716	109	15	36075	SLC25A36,SLC7A8,MYH6,SAMD4A,MYOC,STAT5B,SSH2,NFE2L2,ERBB4,CTNNA3,ACTN2,PICALM,CACNA2D1,PPP3CA,OGT
GO:BP	cell surface receptor protein tyrosine kinase signaling pathway	GO:0007169	FALSE	0.004188490519034467	2.3779424632789232	403	109	7	36075	CILP,MYOC,STAT5B,ERBB4,PRKD2,ITGA1,OGT
GO:BP	locomotion	GO:0040011	FALSE	0.004188490519034467	2.3779424632789232	837	109	10	36075	DAPK2,MYOC,ERBB4,PRKD2,ITGA1,TGFBR3,NEXN,PPP3CA,MEF2C,ROCK2
GO:BP	positive regulation of cell communication	GO:0010647	FALSE	0.004188490519034467	2.3779424632789232	1175	109	12	36075	LAMA2,PELI2,MYOC,TNFRSF19,ABRA,ERBB4,PRKD2,FAS,CTBP2,PICALM,TGFBR3,OGT
GO:BP	programmed cell death	GO:0012501	FALSE	0.004208961144560918	2.375825083465728	1178	109	12	36075	DAPK2,ARHGAP10,WDR73,STAT5B,CSRNP3,NFE2L2,ERBB4,PRKD2,ALPK2,FAS,PPARGC1A,OGT
GO:BP	cell death	GO:0008219	FALSE	0.004208961144560918	2.375825083465728	1178	109	12	36075	DAPK2,ARHGAP10,WDR73,STAT5B,CSRNP3,NFE2L2,ERBB4,PRKD2,ALPK2,FAS,PPARGC1A,OGT
GO:BP	positive regulation of signaling	GO:0023056	FALSE	0.00423594051011946	2.3730501477874677	1180	109	12	36075	LAMA2,PELI2,MYOC,TNFRSF19,ABRA,ERBB4,PRKD2,FAS,CTBP2,PICALM,TGFBR3,OGT
GO:BP	negative regulation of protein localization to cell surface	GO:2000009	FALSE	0.004328114677141823	2.3637012407411144	8	109	2	36075	ACTN2,PICALM
GO:BP	regulation of cell motility	GO:2000145	FALSE	0.004328114677141823	2.3637012407411144	688	109	9	36075	DAPK2,MYOC,ERBB4,PRKD2,TGFBR3,NEXN,PPP3CA,MEF2C,ROCK2
GO:BP	response to oxygen-containing compound	GO:1901700	FALSE	0.004735676279838946	2.3246179926628225	856	109	10	36075	GRAMD1B,STAT5B,NFE2L2,ACTN2,TGFBR3,CACNA2D1,PPP3CA,PPARGC1B,ROCK2,OGT
GO:BP	myofibril assembly	GO:0030239	FALSE	0.0048032951148002795	2.3184607294568274	42	109	3	36075	MYH6,ACTN2,MYOZ2
GO:BP	muscle hypertrophy	GO:0014896	FALSE	0.0049375426754181525	2.3064891377212255	43	109	3	36075	MYH6,MYOC,PPP3CA
GO:BP	striated muscle hypertrophy	GO:0014897	FALSE	0.0049375426754181525	2.3064891377212255	43	109	3	36075	MYH6,MYOC,PPP3CA
GO:BP	interleukin-2 production	GO:0032623	FALSE	0.0049375426754181525	2.3064891377212255	43	109	3	36075	STAT5B,PRKD2,SPTBN1
GO:BP	response to peptide hormone	GO:0043434	FALSE	0.0049375426754181525	2.3064891377212255	191	109	5	36075	STAT5B,ACTN2,TGFBR3,PPP3CA,OGT
GO:BP	regulation of interleukin-2 production	GO:0032663	FALSE	0.0049375426754181525	2.3064891377212255	43	109	3	36075	STAT5B,PRKD2,SPTBN1
GO:BP	animal organ development	GO:0048513	FALSE	0.004947816545634387	2.305586411447061	1984	109	16	36075	MYH6,MYOC,TNFRSF19,STAT5B,ERBB4,ALPK2,ACTN2,TGFBR3,PPP3CA,MYOZ2,PPARGC1A,PALLD,PPARGC1B,MEF2C,ROCK2,FBXO11
GO:BP	cell migration	GO:0016477	FALSE	0.0050889007575556835	2.293376018544312	1040	109	11	36075	DAPK2,MYOC,STAT5B,ERBB4,PRKD2,ITGA1,TGFBR3,NEXN,PPP3CA,MEF2C,ROCK2
GO:BP	regulation of localization	GO:0032879	FALSE	0.005123416322111245	2.290440352488023	1221	109	12	36075	TRDN,IPO7,NFE2L2,ERBB4,ACTN2,PICALM,CACNA2D1,PPP3CA,ROCK2,SPTBN1,GCC2,OGT
GO:BP	cell motility	GO:0048870	FALSE	0.005123416322111245	2.290440352488023	1220	109	12	36075	DAPK2,MYOC,IFT81,STAT5B,ERBB4,PRKD2,ITGA1,TGFBR3,NEXN,PPP3CA,MEF2C,ROCK2
GO:BP	protein localization to cell surface	GO:0034394	FALSE	0.005123416322111245	2.290440352488023	44	109	3	36075	ERBB4,ACTN2,PICALM
GO:BP	positive regulation of signal transduction	GO:0009967	FALSE	0.005256517228601443	2.279301907817449	1048	109	11	36075	PELI2,MYOC,TNFRSF19,ABRA,ERBB4,PRKD2,FAS,CTBP2,PICALM,TGFBR3,OGT
GO:BP	regulation of locomotion	GO:0040012	FALSE	0.005483931960508768	2.2609079421682474	723	109	9	36075	DAPK2,MYOC,ERBB4,PRKD2,TGFBR3,NEXN,PPP3CA,MEF2C,ROCK2
GO:BP	cardiac muscle cell development	GO:0055013	FALSE	0.005601851389692447	2.2516684166642906	46	109	3	36075	MYH6,ALPK2,ACTN2
GO:BP	metabolic process	GO:0008152	FALSE	0.005601851389692447	2.2516684166642906	9686	109	46	36075	GFM1,GYG1,IFNAR1,REV3L,CILP,MYH6,ARIH1,SAMD4A,PELI2,CELF2,MAPKAPK5,ABRA,WWP1,STAT5B,CSRNP3,SLC25A12,NFE2L2,ERBB4,ACTR3,TK2,PRKD2,ALPK2,MTREX,ADGRF5,FKBP5,CTBP2,UQCRC2,SAMD8,PICALM,DCAF6,TGFBR3,ACOT11,PPP3CA,MYOZ2,PPARGC1A,HMBOX1,PPARGC1B,MEF2C,LPIN1,ROCK2,TMEM131,FBXO11,SPTBN1,PDHA1,RBM41,OGT
GO:BP	negative regulation of cellular component organization	GO:0051129	FALSE	0.005601851389692447	2.2516684166642906	436	109	7	36075	MYOC,SSH2,PICALM,TGFBR3,PPP3CA,ROCK2,OGT
GO:BP	anatomical structure morphogenesis	GO:0009653	FALSE	0.005804979422484754	2.236199315411568	1823	109	15	36075	LAMA2,MYH6,ERBB4,PRKD2,ALPK2,ADGRF5,ACTN2,PICALM,TGFBR3,PPP3CA,MYOZ2,PALLD,PPARGC1B,ROCK2,SPTBN1
GO:BP	cardiac cell development	GO:0055006	FALSE	0.0061754741543055824	2.2093296915593266	48	109	3	36075	MYH6,ALPK2,ACTN2
GO:BP	regulation of protein localization	GO:0032880	FALSE	0.0061754741543055824	2.2093296915593266	586	109	8	36075	IPO7,ERBB4,ACTN2,PICALM,ROCK2,SPTBN1,GCC2,OGT
GO:BP	regulation of apoptotic process	GO:0042981	TRUE	0.006237418742924147	2.2049950990406213	905	109	10	36075	DAPK2,ARHGAP10,WDR73,STAT5B,CSRNP3,NFE2L2,PRKD2,ALPK2,FAS,PPARGC1A
GO:BP	regulation of SMAD protein signal transduction	GO:0060390	FALSE	0.007223780952403178	2.141235431659791	51	109	3	36075	CILP,TGFBR3,SPTBN1
GO:BP	response to external stimulus	GO:0009605	FALSE	0.007223780952403178	2.141235431659791	1470	109	13	36075	IFNAR1,IFNGR2,TRDN,DAPK2,IPO7,STAT5B,NFE2L2,ACTR3,PRKD2,ITGA1,FKBP5,FAS,OGT
GO:BP	circulatory system development	GO:0072359	FALSE	0.007704153510649205	2.1132750721758833	766	109	9	36075	MYH6,ERBB4,PRKD2,ALPK2,ADGRF5,ACTN2,TGFBR3,MEF2C,ROCK2
GO:BP	negative regulation of calcineurin-mediated signaling	GO:0106057	FALSE	0.008169628688791503	2.0877976817874715	12	109	2	36075	RCAN1,MYOZ2
GO:BP	negative regulation of calcineurin-NFAT signaling cascade	GO:0070885	FALSE	0.008169628688791503	2.0877976817874715	12	109	2	36075	RCAN1,MYOZ2
GO:BP	angiotensin-activated signaling pathway	GO:0038166	FALSE	0.008169628688791503	2.0877976817874715	12	109	2	36075	ACTN2,PPP3CA
GO:BP	regulation of endothelial cell migration	GO:0010594	FALSE	0.008240080818212397	2.084068528748084	126	109	4	36075	PRKD2,TGFBR3,MEF2C,ROCK2
GO:BP	system development	GO:0048731	FALSE	0.008252144070426517	2.0834331984830525	2544	109	18	36075	LAMA2,MYH6,MYOC,MAPKAPK5,STAT5B,ERBB4,PRKD2,ALPK2,ADGRF5,ACTN2,PICALM,TGFBR3,PPP3CA,PPARGC1B,MEF2C,ROCK2,SPTBN1,OGT
GO:BP	regulation of programmed cell death	GO:0043067	FALSE	0.008252144070426517	2.0834331984830525	946	109	10	36075	DAPK2,ARHGAP10,WDR73,STAT5B,CSRNP3,NFE2L2,PRKD2,ALPK2,FAS,PPARGC1A
GO:BP	regulation of actin filament-based process	GO:0032970	FALSE	0.008285519745583038	2.081680243363071	224	109	5	36075	MYOC,SSH2,CTNNA3,ACTN2,ROCK2
GO:BP	multicellular organism development	GO:0007275	FALSE	0.008803798622870958	2.0553299000096663	3013	109	20	36075	LAMA2,MYH6,IPO7,MYOC,MAPKAPK5,STAT5B,NFE2L2,ERBB4,PRKD2,ALPK2,ADGRF5,ACTN2,PICALM,TGFBR3,PPP3CA,PPARGC1B,MEF2C,ROCK2,SPTBN1,OGT
GO:BP	organophosphate metabolic process	GO:0019637	TRUE	0.008883762570921145	2.051403057002976	629	109	8	36075	MYH6,SLC25A12,TK2,ADGRF5,SAMD8,LPIN1,PDHA1,OGT
GO:BP	heart contraction	GO:0060047	FALSE	0.009137853451023366	2.0391558112532002	131	109	4	36075	TRDN,MYH6,CTNNA3,CACNA2D1
GO:BP	negative regulation of response to stimulus	GO:0048585	FALSE	0.009137853451023366	2.0391558112532002	1142	109	11	36075	RCAN1,CILP,MYOC,MAPKAPK5,NFE2L2,ALPK2,ITGA1,TGFBR3,PPP3CA,MYOZ2,OGT
GO:BP	body fluid secretion	GO:0007589	FALSE	0.009620728350362748	2.0167920478614105	58	109	3	36075	STAT5B,ERBB4,PPP3CA
GO:BP	regulation of small GTPase mediated signal transduction	GO:0051056	FALSE	0.010309928433636336	1.9867443493609744	136	109	4	36075	MYOC,ABRA,PICALM,OGT
GO:BP	regulation of cellular localization	GO:0060341	FALSE	0.010310850092315929	1.9867055272303253	649	109	8	36075	IPO7,ERBB4,ACTN2,PICALM,ROCK2,SPTBN1,GCC2,OGT
GO:BP	ERBB2 signaling pathway	GO:0038128	FALSE	0.010310850092315929	1.9867055272303253	14	109	2	36075	MYOC,ERBB4
GO:BP	actin-mediated cell contraction	GO:0070252	FALSE	0.010310850092315929	1.9867055272303253	60	109	3	36075	MYH6,CTNNA3,CACNA2D1
GO:BP	positive regulation of cell migration	GO:0030335	FALSE	0.010310850092315929	1.9867055272303253	360	109	6	36075	DAPK2,MYOC,PRKD2,TGFBR3,PPP3CA,ROCK2
GO:BP	heart process	GO:0003015	FALSE	0.010535480208090977	1.9773456644250218	138	109	4	36075	TRDN,MYH6,CTNNA3,CACNA2D1
GO:BP	negative regulation of calcium-mediated signaling	GO:0050849	FALSE	0.011448435068533498	1.9412538746821495	15	109	2	36075	RCAN1,MYOZ2
GO:BP	bundle of His cell to Purkinje myocyte communication	GO:0086069	FALSE	0.011448435068533498	1.9412538746821495	15	109	2	36075	CTNNA3,CACNA2D1
GO:BP	positive regulation of amyloid-beta formation	GO:1902004	FALSE	0.011448435068533498	1.9412538746821495	15	109	2	36075	PICALM,ROCK2
GO:BP	SMAD protein signal transduction	GO:0060395	FALSE	0.011476570271535399	1.9401878797683498	63	109	3	36075	CILP,TGFBR3,SPTBN1
GO:BP	cell surface receptor signaling pathway via JAK-STAT	GO:0007259	FALSE	0.012489914711067333	1.9034405272495067	65	109	3	36075	IFNAR1,STAT5B,ERBB4
GO:BP	positive regulation of cell motility	GO:2000147	FALSE	0.012509294466549198	1.902767184145523	380	109	6	36075	DAPK2,MYOC,PRKD2,TGFBR3,PPP3CA,ROCK2
GO:BP	regulation of heart rate	GO:0002027	FALSE	0.012509294466549198	1.902767184145523	66	109	3	36075	MYH6,CTNNA3,CACNA2D1
GO:BP	biosynthetic process	GO:0009058	FALSE	0.012509294466549198	1.902767184145523	7539	109	37	36075	GFM1,GYG1,REV3L,CILP,SAMD4A,CELF2,MAPKAPK5,ABRA,WWP1,STAT5B,CSRNP3,NFE2L2,ERBB4,ACTR3,TK2,PRKD2,ALPK2,ADGRF5,FKBP5,CTBP2,SAMD8,PICALM,DCAF6,TGFBR3,PPP3CA,MYOZ2,PPARGC1A,HMBOX1,PPARGC1B,MEF2C,LPIN1,ROCK2,TMEM131,SPTBN1,PDHA1,RBM41,OGT
GO:BP	positive regulation of amyloid precursor protein catabolic process	GO:1902993	FALSE	0.012509294466549198	1.902767184145523	16	109	2	36075	PICALM,ROCK2
GO:BP	positive regulation of cold-induced thermogenesis	GO:0120162	FALSE	0.012509294466549198	1.902767184145523	66	109	3	36075	PPARGC1A,PPARGC1B,OGT
GO:BP	cellular response to angiotensin	GO:1904385	FALSE	0.012509294466549198	1.902767184145523	16	109	2	36075	ACTN2,PPP3CA
GO:BP	innate immune response	GO:0045087	FALSE	0.012509294466549198	1.902767184145523	521	109	7	36075	IFNAR1,IFNGR2,IPO7,STAT5B,NFE2L2,ACTR3,OGT
GO:BP	biological process involved in interspecies interaction between organisms	GO:0044419	FALSE	0.012509294466549198	1.902767184145523	1021	109	10	36075	IFNAR1,IFNGR2,TRDN,IPO7,STAT5B,NFE2L2,ACTR3,FKBP5,ROCK2,OGT
GO:BP	primary metabolic process	GO:0044238	FALSE	0.012939123656401087	1.8880951366562941	8406	109	40	36075	GFM1,GYG1,REV3L,MYH6,ARIH1,SAMD4A,PELI2,CELF2,MAPKAPK5,ABRA,WWP1,STAT5B,CSRNP3,SLC25A12,NFE2L2,ERBB4,ACTR3,TK2,PRKD2,MTREX,ADGRF5,FKBP5,CTBP2,UQCRC2,SAMD8,PICALM,DCAF6,ACOT11,PPP3CA,MYOZ2,PPARGC1A,HMBOX1,PPARGC1B,MEF2C,LPIN1,ROCK2,FBXO11,PDHA1,RBM41,OGT
GO:BP	heart development	GO:0007507	FALSE	0.013236690984989075	1.8782205697733674	386	109	6	36075	MYH6,ERBB4,ALPK2,ACTN2,TGFBR3,MEF2C
GO:BP	regulation of MAPK cascade	GO:0043408	FALSE	0.013236690984989075	1.8782205697733674	386	109	6	36075	PELI2,MYOC,TNFRSF19,ERBB4,PRKD2,FAS
GO:BP	cardiac muscle hypertrophy in response to stress	GO:0014898	FALSE	0.013335237406006794	1.8749992482005062	17	109	2	36075	MYH6,PPP3CA
GO:BP	muscle hypertrophy in response to stress	GO:0003299	FALSE	0.013335237406006794	1.8749992482005062	17	109	2	36075	MYH6,PPP3CA
GO:BP	cardiac muscle adaptation	GO:0014887	FALSE	0.013335237406006794	1.8749992482005062	17	109	2	36075	MYH6,PPP3CA
GO:BP	negative regulation of SMAD protein signal transduction	GO:0060392	FALSE	0.013335237406006794	1.8749992482005062	17	109	2	36075	CILP,TGFBR3
GO:BP	positive regulation of locomotion	GO:0040017	FALSE	0.013732907048224894	1.8622375194736873	391	109	6	36075	DAPK2,MYOC,PRKD2,TGFBR3,PPP3CA,ROCK2
GO:BP	regulation of developmental process	GO:0050793	FALSE	0.013949971447230907	1.8554266813024087	1626	109	13	36075	MYH6,IPO7,MAPKAPK5,STAT5B,NFE2L2,ERBB4,PRKD2,ALPK2,PPP3CA,PPARGC1B,MEF2C,ROCK2,FBXO11
GO:BP	positive regulation of multicellular organismal process	GO:0051240	FALSE	0.014592623336485349	1.8358666273562543	1052	109	10	36075	STAT5B,NFE2L2,ERBB4,PRKD2,PPP3CA,PPARGC1A,PPARGC1B,MEF2C,SPTBN1,OGT
GO:BP	renal filtration	GO:0097205	TRUE	0.014592623336485349	1.8358666273562543	18	109	2	36075	ADGRF5,PPP3CA
GO:BP	response to angiotensin	GO:1990776	FALSE	0.014592623336485349	1.8358666273562543	18	109	2	36075	ACTN2,PPP3CA
GO:BP	regulation of actin filament organization	GO:0110053	FALSE	0.01472492779424995	1.8319468261595837	158	109	4	36075	MYOC,SSH2,ACTN2,ROCK2
GO:BP	cellular response to peptide hormone stimulus	GO:0071375	FALSE	0.01472492779424995	1.8319468261595837	158	109	4	36075	STAT5B,ACTN2,PPP3CA,OGT
GO:BP	regulation of blood vessel endothelial cell migration	GO:0043535	FALSE	0.01472492779424995	1.8319468261595837	72	109	3	36075	PRKD2,TGFBR3,MEF2C
GO:BP	cell surface receptor signaling pathway via STAT	GO:0097696	FALSE	0.015196378044190498	1.8182599109278184	73	109	3	36075	IFNAR1,STAT5B,ERBB4
GO:BP	positive regulation of activated T cell proliferation	GO:0042104	TRUE	0.0157983248567798	1.8013889601357893	19	109	2	36075	STAT5B,PPP3CA
GO:BP	endothelial cell migration	GO:0043542	FALSE	0.01587946376252334	1.7991641674573629	162	109	4	36075	PRKD2,TGFBR3,MEF2C,ROCK2
GO:BP	amide metabolic process	GO:0043603	FALSE	0.01589554486908279	1.7987245807042072	275	109	5	36075	NFE2L2,SAMD8,PICALM,ROCK2,PDHA1
GO:BP	ossification	GO:0001503	FALSE	0.01599186667105043	1.7961008397171316	276	109	5	36075	IPO7,MYOC,PPP3CA,PPARGC1B,MEF2C
GO:BP	actin filament-based movement	GO:0030048	FALSE	0.01599186667105043	1.7961008397171316	75	109	3	36075	MYH6,CTNNA3,CACNA2D1
GO:BP	immune response	GO:0006955	FALSE	0.016078628343309816	1.7937510033699302	1074	109	10	36075	IFNAR1,IFNGR2,IPO7,STAT5B,NFE2L2,ACTR3,PRKD2,FAS,TGFBR3,OGT
GO:BP	multicellular organismal-level homeostasis	GO:0048871	FALSE	0.016078628343309816	1.7937510033699302	559	109	7	36075	STAT5B,ADGRF5,FAS,PICALM,PPARGC1A,PPARGC1B,OGT
GO:BP	protein localization to membrane	GO:0072657	FALSE	0.016078628343309816	1.7937510033699302	410	109	6	36075	ERBB4,ACTN2,PICALM,ROCK2,SPTBN1,OGT
GO:BP	cardiac muscle contraction	GO:0060048	FALSE	0.01626840717939283	1.7886549662434499	76	109	3	36075	MYH6,CTNNA3,CACNA2D1
GO:BP	cellular response to cytokine stimulus	GO:0071345	FALSE	0.016668188935870572	1.7781115854081255	564	109	7	36075	IFNAR1,IFNGR2,STAT5B,NFE2L2,ACTR3,FAS,CTBP2
GO:BP	positive regulation of MAPK cascade	GO:0043410	FALSE	0.016668188935870572	1.7781115854081255	281	109	5	36075	PELI2,MYOC,TNFRSF19,ERBB4,PRKD2
GO:BP	positive regulation of endothelial cell migration	GO:0010595	FALSE	0.016668188935870572	1.7781115854081255	77	109	3	36075	PRKD2,TGFBR3,ROCK2
GO:BP	phosphate-containing compound metabolic process	GO:0006796	FALSE	0.017003487415635215	1.7694619956783635	904	109	9	36075	MYH6,SLC25A12,TK2,ADGRF5,SAMD8,PPARGC1B,LPIN1,PDHA1,OGT
GO:BP	positive regulation of myeloid cell differentiation	GO:0045639	FALSE	0.01708563671345384	1.7673688321425334	78	109	3	36075	STAT5B,PPP3CA,PPARGC1B
GO:BP	generation of precursor metabolites and energy	GO:0006091	FALSE	0.0171959648841517	1.7645734504260888	284	109	5	36075	GYG1,IFNAR1,ADGRF5,PPARGC1A,OGT
GO:BP	phosphorus metabolic process	GO:0006793	FALSE	0.017258050627689987	1.7630082613119618	908	109	9	36075	MYH6,SLC25A12,TK2,ADGRF5,SAMD8,PPARGC1B,LPIN1,PDHA1,OGT
GO:BP	defense response to symbiont	GO:0140546	FALSE	0.017318511662233617	1.7614894336034808	571	109	7	36075	IFNAR1,IFNGR2,IPO7,STAT5B,NFE2L2,ACTR3,OGT
GO:BP	muscle structure development	GO:0061061	FALSE	0.018357013197117855	1.736197979863097	426	109	6	36075	MYH6,ALPK2,ACTN2,PPP3CA,MYOZ2,MEF2C
GO:BP	regulation of multicellular organismal development	GO:2000026	FALSE	0.018357013197117855	1.736197979863097	918	109	9	36075	MYH6,IPO7,STAT5B,NFE2L2,ERBB4,PRKD2,PPP3CA,PPARGC1B,ROCK2
GO:BP	ERBB signaling pathway	GO:0038127	FALSE	0.01952999031975763	1.709297971974659	83	109	3	36075	MYOC,ERBB4,ITGA1
GO:BP	cellular response to growth factor stimulus	GO:0071363	FALSE	0.01952999031975763	1.709297971974659	433	109	6	36075	CILP,STAT5B,ERBB4,PRKD2,TGFBR3,MEF2C
GO:BP	response to external biotic stimulus	GO:0043207	FALSE	0.01952999031975763	1.709297971974659	929	109	9	36075	IFNAR1,IFNGR2,TRDN,IPO7,STAT5B,NFE2L2,ACTR3,FKBP5,OGT
GO:BP	response to other organism	GO:0051707	FALSE	0.01952999031975763	1.709297971974659	928	109	9	36075	IFNAR1,IFNGR2,TRDN,IPO7,STAT5B,NFE2L2,ACTR3,FKBP5,OGT
GO:BP	regulation of calcineurin-NFAT signaling cascade	GO:0070884	FALSE	0.020626224456374628	1.6855802605301649	23	109	2	36075	RCAN1,MYOZ2
GO:BP	cell junction assembly	GO:0034329	FALSE	0.02067417637024473	1.6845717831046945	300	109	5	36075	MYOC,ERBB4,ACTN2,ROCK2,OGT
GO:BP	Rho protein signal transduction	GO:0007266	FALSE	0.02067417637024473	1.6845717831046945	85	109	3	36075	MYOC,ABRA,ROCK2
GO:BP	homeostatic process	GO:0042592	FALSE	0.020995500728796444	1.677873763266574	1130	109	10	36075	TRDN,GRAMD1B,STAT5B,NFE2L2,ADGRF5,FAS,PICALM,PPARGC1A,PPARGC1B,OGT
GO:BP	cellular anatomical entity morphogenesis	GO:0032989	FALSE	0.020995500728796444	1.677873763266574	86	109	3	36075	MYH6,ACTN2,MYOZ2
GO:BP	cellular component assembly involved in morphogenesis	GO:0010927	FALSE	0.020995500728796444	1.677873763266574	86	109	3	36075	MYH6,ACTN2,MYOZ2
GO:BP	lactation	GO:0007595	FALSE	0.021725893301273565	1.663022357671567	24	109	2	36075	STAT5B,ERBB4
GO:BP	regulation of calcineurin-mediated signaling	GO:0106056	FALSE	0.021725893301273565	1.663022357671567	24	109	2	36075	RCAN1,MYOZ2
GO:BP	response to growth factor	GO:0070848	FALSE	0.021924429291545512	1.659071702808374	447	109	6	36075	CILP,STAT5B,ERBB4,PRKD2,TGFBR3,MEF2C
GO:BP	positive regulation of osteoclast differentiation	GO:0045672	FALSE	0.02289518809533298	1.6402557841769203	25	109	2	36075	PPP3CA,PPARGC1B
GO:BP	response to peptide	GO:1901652	FALSE	0.02289518809533298	1.6402557841769203	611	109	7	36075	IFNAR1,IFNGR2,STAT5B,NFE2L2,ACTR3,FAS,CTBP2
GO:BP	response to cytokine	GO:0034097	FALSE	0.02289518809533298	1.6402557841769203	610	109	7	36075	IFNAR1,IFNGR2,STAT5B,NFE2L2,ACTR3,FAS,CTBP2
GO:BP	protein localization to postsynaptic specialization membrane	GO:0099633	FALSE	0.02289518809533298	1.6402557841769203	25	109	2	36075	ERBB4,OGT
GO:BP	response to biotic stimulus	GO:0009607	FALSE	0.02289518809533298	1.6402557841769203	960	109	9	36075	IFNAR1,IFNGR2,TRDN,IPO7,STAT5B,NFE2L2,ACTR3,FKBP5,OGT
GO:BP	neurotransmitter receptor localization to postsynaptic specialization membrane	GO:0099645	FALSE	0.02289518809533298	1.6402557841769203	25	109	2	36075	ERBB4,OGT
GO:BP	regulation of amyloid-beta formation	GO:1902003	FALSE	0.024503700741111606	1.6107683201223748	27	109	2	36075	PICALM,ROCK2
GO:BP	telomere-telomerase complex assembly	GO:1905324	TRUE	0.024503700741111606	1.6107683201223748	1	109	1	36075	HMBOX1
GO:BP	positive regulation of eosinophil chemotaxis	GO:2000424	FALSE	0.024503700741111606	1.6107683201223748	1	109	1	36075	DAPK2
GO:BP	negative regulation of angiotensin-activated signaling pathway	GO:0110062	FALSE	0.024503700741111606	1.6107683201223748	1	109	1	36075	PPP3CA
GO:BP	regulation of eosinophil chemotaxis	GO:2000422	TRUE	0.024503700741111606	1.6107683201223748	1	109	1	36075	DAPK2
GO:BP	positive regulation of glutathione biosynthetic process	GO:1903788	FALSE	0.024503700741111606	1.6107683201223748	1	109	1	36075	NFE2L2
GO:BP	positive regulation of synaptic transmission, cholinergic	GO:0032224	TRUE	0.024503700741111606	1.6107683201223748	1	109	1	36075	LAMA2
GO:BP	negative regulation of Wnt signaling pathway involved in heart development	GO:0003308	FALSE	0.024503700741111606	1.6107683201223748	1	109	1	36075	ALPK2
GO:BP	Wnt signaling pathway involved in heart development	GO:0003306	FALSE	0.024503700741111606	1.6107683201223748	1	109	1	36075	ALPK2
GO:BP	visceral muscle development	GO:0007522	FALSE	0.024503700741111606	1.6107683201223748	1	109	1	36075	MYH6
GO:BP	cellular response to chemical stress	GO:0062197	FALSE	0.024503700741111606	1.6107683201223748	192	109	4	36075	NFE2L2,FAS,PPARGC1A,PPARGC1B
GO:BP	regulation of synaptic transmission, cholinergic	GO:0032222	FALSE	0.024503700741111606	1.6107683201223748	1	109	1	36075	LAMA2
GO:BP	central nervous system formation	GO:0021556	FALSE	0.024503700741111606	1.6107683201223748	1	109	1	36075	SPTBN1
GO:BP	negative regulation of developmental process	GO:0051093	FALSE	0.024503700741111606	1.6107683201223748	620	109	7	36075	IPO7,STAT5B,NFE2L2,ALPK2,PPP3CA,ROCK2,FBXO11
GO:BP	regulation of cell proliferation involved in kidney morphogenesis	GO:0061006	TRUE	0.024503700741111606	1.6107683201223748	1	109	1	36075	PPP3CA
GO:BP	negative regulation of non-canonical inflammasome complex assembly	GO:0160076	TRUE	0.024503700741111606	1.6107683201223748	1	109	1	36075	OGT
GO:BP	membrane bending	GO:0097753	TRUE	0.024503700741111606	1.6107683201223748	1	109	1	36075	PICALM
GO:BP	localization within membrane	GO:0051668	FALSE	0.024503700741111606	1.6107683201223748	467	109	6	36075	ERBB4,ACTN2,PICALM,ROCK2,SPTBN1,OGT
GO:BP	regulation of Wnt signaling pathway involved in heart development	GO:0003307	FALSE	0.024503700741111606	1.6107683201223748	1	109	1	36075	ALPK2
GO:BP	regulation of cytoskeleton organization	GO:0051493	FALSE	0.025089280264063395	1.6005117971082314	325	109	5	36075	MYOC,SSH2,ACTN2,NEXN,ROCK2
GO:BP	blood vessel endothelial cell migration	GO:0043534	FALSE	0.025089280264063395	1.6005117971082314	96	109	3	36075	PRKD2,TGFBR3,MEF2C
GO:BP	keratinocyte differentiation	GO:0030216	FALSE	0.025089280264063395	1.6005117971082314	96	109	3	36075	PPP3CA,PALLD,ROCK2
GO:BP	DNA biosynthetic process	GO:0071897	TRUE	0.025637305758175702	1.5911276170564206	97	109	3	36075	REV3L,PRKD2,HMBOX1
GO:BP	energy derivation by oxidation of organic compounds	GO:0015980	FALSE	0.025637305758175702	1.5911276170564206	200	109	4	36075	GYG1,IFNAR1,ADGRF5,PPARGC1A
GO:BP	regulation of actin cytoskeleton organization	GO:0032956	FALSE	0.025637305758175702	1.5911276170564206	200	109	4	36075	MYOC,SSH2,ACTN2,ROCK2
GO:BP	epithelial cell differentiation	GO:0030855	FALSE	0.025807489888086454	1.588254234152985	476	109	6	36075	IPO7,STAT5B,ERBB4,PPP3CA,PALLD,ROCK2
GO:BP	regulation of body fluid levels	GO:0050878	FALSE	0.025807489888086454	1.588254234152985	201	109	4	36075	STAT5B,NFE2L2,ERBB4,PPP3CA
GO:BP	protein localization to plasma membrane	GO:0072659	FALSE	0.025807489888086454	1.588254234152985	201	109	4	36075	ACTN2,PICALM,ROCK2,SPTBN1
GO:BP	regulation of lipid metabolic process	GO:0019216	FALSE	0.02614077505150493	1.5826815401065926	202	109	4	36075	STAT5B,ADGRF5,SAMD8,OGT
GO:BP	regulation of cold-induced thermogenesis	GO:0120161	FALSE	0.02643796736800019	1.5777719377943804	99	109	3	36075	PPARGC1A,PPARGC1B,OGT
GO:BP	regulation of activated T cell proliferation	GO:0046006	FALSE	0.026649327012817612	1.5743137539285963	29	109	2	36075	STAT5B,PPP3CA
GO:BP	regulation of amyloid precursor protein catabolic process	GO:1902991	FALSE	0.026649327012817612	1.5743137539285963	29	109	2	36075	PICALM,ROCK2
GO:BP	T cell homeostasis	GO:0043029	TRUE	0.026649327012817612	1.5743137539285963	29	109	2	36075	STAT5B,FAS
GO:BP	anatomical structure formation involved in morphogenesis	GO:0048646	FALSE	0.026649327012817612	1.5743137539285963	820	109	8	36075	MYH6,PRKD2,ACTN2,TGFBR3,MYOZ2,PPARGC1B,ROCK2,SPTBN1
GO:BP	cold-induced thermogenesis	GO:0106106	FALSE	0.026667201401022595	1.574022559108281	100	109	3	36075	PPARGC1A,PPARGC1B,OGT
GO:BP	negative regulation of smooth muscle cell proliferation	GO:0048662	TRUE	0.028199897029720138	1.5497524774787237	30	109	2	36075	PPARGC1A,MEF2C
GO:BP	hemopoiesis	GO:0030097	FALSE	0.028394809169080788	1.5467610457019054	654	109	7	36075	STAT5B,NFE2L2,ADGRF5,PICALM,PPP3CA,PPARGC1B,OGT
GO:BP	nucleobase-containing compound metabolic process	GO:0006139	FALSE	0.028394809169080788	1.5467610457019054	5566	109	28	36075	REV3L,MYH6,SAMD4A,CELF2,MAPKAPK5,ABRA,WWP1,STAT5B,CSRNP3,SLC25A12,NFE2L2,ERBB4,ACTR3,TK2,PRKD2,MTREX,CTBP2,PICALM,DCAF6,PPP3CA,MYOZ2,PPARGC1A,HMBOX1,PPARGC1B,MEF2C,PDHA1,RBM41,OGT
GO:BP	skin development	GO:0043588	FALSE	0.028863651969106157	1.5396487207237946	210	109	4	36075	TNFRSF19,PPP3CA,PALLD,ROCK2
GO:BP	striated muscle contraction	GO:0006941	FALSE	0.029092453261925916	1.5362196547174116	104	109	3	36075	MYH6,CTNNA3,CACNA2D1
GO:BP	protein localization to organelle	GO:0033365	FALSE	0.029092453261925916	1.5362196547174116	658	109	7	36075	IPO7,ABRA,ERBB4,PPP3CA,ROCK2,GCC2,OGT
GO:BP	cell adhesion	GO:0007155	FALSE	0.029180661916913587	1.534904861051112	837	109	8	36075	MYOC,LMO7,STAT5B,PRKD2,ITGA1,CTNNA3,ACTN2,PPP3CA
GO:BP	protein localization to lysosome	GO:0061462	FALSE	0.029180661916913587	1.534904861051112	31	109	2	36075	ROCK2,GCC2
GO:BP	regulation of heart rate by cardiac conduction	GO:0086091	FALSE	0.029180661916913587	1.534904861051112	31	109	2	36075	CTNNA3,CACNA2D1
GO:BP	protein import into nucleus	GO:0006606	FALSE	0.029216438765843702	1.5343727219608994	105	109	3	36075	IPO7,ABRA,PPP3CA
GO:BP	amide biosynthetic process	GO:0043604	FALSE	0.029216438765843702	1.5343727219608994	105	109	3	36075	NFE2L2,SAMD8,PDHA1
GO:BP	regulation of protein localization to cell periphery	GO:1904375	FALSE	0.029216438765843702	1.5343727219608994	105	109	3	36075	PICALM,SPTBN1,OGT
GO:BP	cellular response to nitrogen compound	GO:1901699	FALSE	0.02956204365248153	1.5292655460445845	346	109	5	36075	STAT5B,ACTN2,CACNA2D1,PPP3CA,OGT
GO:BP	transport	GO:0006810	FALSE	0.029626778372458428	1.5283155713053875	2783	109	17	36075	SLC25A36,TRDN,SLC7A8,IPO7,IFT81,ABRA,STAT5B,SLC25A12,NFE2L2,ERBB4,CTBP2,ACTN2,PICALM,CACNA2D1,PPP3CA,SPTBN1,GCC2
GO:BP	protein localization to postsynapse	GO:0062237	FALSE	0.030128326060898068	1.521024997191904	32	109	2	36075	ERBB4,OGT
GO:BP	activated T cell proliferation	GO:0050798	FALSE	0.030128326060898068	1.521024997191904	32	109	2	36075	STAT5B,PPP3CA
GO:BP	adaptive thermogenesis	GO:1990845	FALSE	0.030128326060898068	1.521024997191904	107	109	3	36075	PPARGC1A,PPARGC1B,OGT
GO:BP	protein localization to postsynaptic membrane	GO:1903539	FALSE	0.030128326060898068	1.521024997191904	32	109	2	36075	ERBB4,OGT
GO:BP	localization	GO:0051179	FALSE	0.030479384699588517	1.515993804532918	3530	109	20	36075	SLC25A36,TRDN,SLC7A8,IPO7,IFT81,ABRA,STAT5B,SLC25A12,NFE2L2,ERBB4,ACTR3,CTBP2,ACTN2,PICALM,CACNA2D1,PPP3CA,ROCK2,SPTBN1,GCC2,OGT
GO:BP	positive regulation of developmental process	GO:0051094	FALSE	0.03052887635763765	1.5152891800006496	850	109	8	36075	IPO7,MAPKAPK5,STAT5B,ERBB4,PRKD2,PPP3CA,PPARGC1B,MEF2C
GO:BP	cardiac muscle cell action potential involved in contraction	GO:0086002	FALSE	0.031131563592962437	1.506799066187313	33	109	2	36075	CTNNA3,CACNA2D1
GO:BP	microtubule-based process	GO:0007017	FALSE	0.031131563592962437	1.506799066187313	675	109	7	36075	KIF1B,IFT81,WDR73,ACTR3,PPFIBP1,ROCK2,GCC2
GO:BP	cell junction organization	GO:0034330	FALSE	0.031131563592962437	1.506799066187313	507	109	6	36075	PPFIBP2,MYOC,ERBB4,ACTN2,ROCK2,OGT
GO:BP	regulation of heart growth	GO:0060420	FALSE	0.031131563592962437	1.506799066187313	33	109	2	36075	MYH6,ERBB4
GO:BP	cell communication involved in cardiac conduction	GO:0086065	FALSE	0.031131563592962437	1.506799066187313	33	109	2	36075	CTNNA3,CACNA2D1
GO:BP	muscle organ development	GO:0007517	FALSE	0.03137874641844175	1.5033644104759172	220	109	4	36075	MYH6,PPP3CA,MYOZ2,MEF2C
GO:BP	import into nucleus	GO:0051170	FALSE	0.031515043305462336	1.5014820917650706	110	109	3	36075	IPO7,ABRA,PPP3CA
GO:BP	amyloid-beta formation	GO:0034205	FALSE	0.03266484237259797	1.4859194331997485	34	109	2	36075	PICALM,ROCK2
GO:BP	regulation of heart contraction	GO:0008016	FALSE	0.03290571343792713	1.4827286887024287	112	109	3	36075	MYH6,CTNNA3,CACNA2D1
GO:BP	regulation of cellular component biogenesis	GO:0044087	FALSE	0.033029212714660874	1.4811017780419604	685	109	7	36075	MYOC,SSH2,ACTR3,SAMD8,TGFBR3,ROCK2,OGT
GO:BP	positive regulation of supramolecular fiber organization	GO:1902905	FALSE	0.03409349748924034	1.4673284442869634	114	109	3	36075	MYOC,ACTN2,ROCK2
GO:BP	cortical cytoskeleton organization	GO:0030865	FALSE	0.03409349748924034	1.4673284442869634	35	109	2	36075	PPFIBP1,ROCK2
GO:BP	macromolecule metabolic process	GO:0043170	FALSE	0.03409349748924034	1.4673284442869634	8213	109	37	36075	GFM1,GYG1,REV3L,CILP,ARIH1,SAMD4A,PELI2,CELF2,MAPKAPK5,ABRA,WWP1,STAT5B,CSRNP3,NFE2L2,ERBB4,ACTR3,PRKD2,ALPK2,MTREX,FKBP5,CTBP2,UQCRC2,SAMD8,PICALM,DCAF6,TGFBR3,PPP3CA,MYOZ2,PPARGC1A,HMBOX1,PPARGC1B,MEF2C,ROCK2,FBXO11,SPTBN1,RBM41,OGT
GO:BP	regulation of supramolecular fiber organization	GO:1902903	FALSE	0.035131771094145794	1.4542999556157195	229	109	4	36075	MYOC,SSH2,ACTN2,ROCK2
GO:BP	nucleoside phosphate metabolic process	GO:0006753	FALSE	0.03538114113727542	1.451228164031449	368	109	5	36075	MYH6,SLC25A12,TK2,PDHA1,OGT
GO:BP	regulation of epithelial cell differentiation	GO:0030856	FALSE	0.03540943238341073	1.450881034968191	116	109	3	36075	IPO7,STAT5B,ROCK2
GO:BP	positive regulation of stress fiber assembly	GO:0051496	FALSE	0.03542005832711605	1.4507507279815233	36	109	2	36075	MYOC,ROCK2
GO:BP	glucose metabolic process	GO:0006006	TRUE	0.036016496532057164	1.4434985350144218	117	109	3	36075	PPARGC1A,PDHA1,OGT
GO:BP	carbohydrate biosynthetic process	GO:0016051	FALSE	0.03616650321368698	1.4416934793061982	119	109	3	36075	GYG1,PPARGC1A,OGT
GO:BP	regulation of lipid biosynthetic process	GO:0046890	FALSE	0.03616650321368698	1.4416934793061982	120	109	3	36075	ADGRF5,SAMD8,OGT
GO:BP	ubiquitin-dependent protein catabolic process	GO:0006511	TRUE	0.03616650321368698	1.4416934793061982	376	109	5	36075	ARIH1,WWP1,NFE2L2,FBXO11,OGT
GO:BP	development of secondary male sexual characteristics	GO:0046544	TRUE	0.03616650321368698	1.4416934793061982	2	109	1	36075	STAT5B
GO:BP	negative regulation of protein localization to lysosome	GO:0150033	FALSE	0.03616650321368698	1.4416934793061982	2	109	1	36075	ROCK2
GO:BP	cytoplasmic microtubule organization	GO:0031122	FALSE	0.03616650321368698	1.4416934793061982	38	109	2	36075	WDR73,PPFIBP1
GO:BP	protein-containing complex localization	GO:0031503	FALSE	0.03616650321368698	1.4416934793061982	120	109	3	36075	IFT81,ERBB4,OGT
GO:BP	non-canonical inflammasome complex assembly	GO:0160075	FALSE	0.03616650321368698	1.4416934793061982	2	109	1	36075	OGT
GO:BP	epicardium morphogenesis	GO:1905223	FALSE	0.03616650321368698	1.4416934793061982	2	109	1	36075	ALPK2
GO:BP	positive regulation of connective tissue replacement	GO:1905205	FALSE	0.03616650321368698	1.4416934793061982	2	109	1	36075	PPP3CA
GO:BP	positive regulation of leukocyte differentiation	GO:1902107	FALSE	0.03616650321368698	1.4416934793061982	118	109	3	36075	STAT5B,PPP3CA,PPARGC1B
GO:BP	positive regulation of eosinophil migration	GO:2000418	FALSE	0.03616650321368698	1.4416934793061982	2	109	1	36075	DAPK2
GO:BP	temperature homeostasis	GO:0001659	FALSE	0.03616650321368698	1.4416934793061982	119	109	3	36075	PPARGC1A,PPARGC1B,OGT
GO:BP	positive regulation of cardiac muscle adaptation	GO:0010615	FALSE	0.03616650321368698	1.4416934793061982	2	109	1	36075	PPP3CA
GO:BP	cellular response to laminar fluid shear stress	GO:0071499	TRUE	0.03616650321368698	1.4416934793061982	2	109	1	36075	NFE2L2
GO:BP	negative regulation of extracellular matrix assembly	GO:1901202	TRUE	0.03616650321368698	1.4416934793061982	2	109	1	36075	TGFBR3
GO:BP	muscle cell proliferation	GO:0033002	TRUE	0.03616650321368698	1.4416934793061982	120	109	3	36075	ERBB4,PPARGC1A,MEF2C
GO:BP	recycling endosome to Golgi transport	GO:0071955	TRUE	0.03616650321368698	1.4416934793061982	2	109	1	36075	GCC2
GO:BP	establishment of planar polarity involved in nephron morphogenesis	GO:0072046	TRUE	0.03616650321368698	1.4416934793061982	2	109	1	36075	ERBB4
GO:BP	system process	GO:0003008	FALSE	0.03616650321368698	1.4416934793061982	1286	109	10	36075	TRDN,MYH6,MYOC,ADGRF5,CTNNA3,PICALM,CACNA2D1,PPP3CA,MYOZ2,FBXO11
GO:BP	pyrimidine nucleotide transport	GO:0006864	TRUE	0.03616650321368698	1.4416934793061982	2	109	1	36075	SLC25A36
GO:BP	positive regulation of hemopoiesis	GO:1903708	FALSE	0.03616650321368698	1.4416934793061982	118	109	3	36075	STAT5B,PPP3CA,PPARGC1B
GO:BP	regulation of glutathione biosynthetic process	GO:1903786	FALSE	0.03616650321368698	1.4416934793061982	2	109	1	36075	NFE2L2
GO:BP	ceramide phosphoethanolamine metabolic process	GO:1905371	FALSE	0.03616650321368698	1.4416934793061982	2	109	1	36075	SAMD8
GO:BP	ceramide phosphoethanolamine biosynthetic process	GO:1905373	TRUE	0.03616650321368698	1.4416934793061982	2	109	1	36075	SAMD8
GO:BP	regulation of angiotensin-activated signaling pathway	GO:0110061	FALSE	0.03616650321368698	1.4416934793061982	2	109	1	36075	PPP3CA
GO:BP	meiotic chromosome movement towards spindle pole	GO:0016344	TRUE	0.03616650321368698	1.4416934793061982	2	109	1	36075	ACTR3
GO:BP	malate-aspartate shuttle	GO:0043490	TRUE	0.03616650321368698	1.4416934793061982	2	109	1	36075	SLC25A12
GO:BP	skeletal muscle hypertrophy	GO:0014734	FALSE	0.03616650321368698	1.4416934793061982	2	109	1	36075	MYOC
GO:BP	positive regulation of cardiac muscle hypertrophy in response to stress	GO:1903244	FALSE	0.03616650321368698	1.4416934793061982	2	109	1	36075	PPP3CA
GO:BP	actin filament uncapping	GO:0051695	TRUE	0.03616650321368698	1.4416934793061982	2	109	1	36075	ACTN2
GO:BP	response to nutrient levels	GO:0031667	FALSE	0.0366549771949741	1.4358670463556849	240	109	4	36075	NFE2L2,FAS,PPARGC1A,OGT
GO:BP	modification-dependent protein catabolic process	GO:0019941	FALSE	0.0366549771949741	1.4358670463556849	382	109	5	36075	ARIH1,WWP1,NFE2L2,FBXO11,OGT
GO:BP	modification-dependent macromolecule catabolic process	GO:0043632	FALSE	0.0366549771949741	1.4358670463556849	382	109	5	36075	ARIH1,WWP1,NFE2L2,FBXO11,OGT
GO:BP	epidermis development	GO:0008544	FALSE	0.03690971411339616	1.4328593186476195	241	109	4	36075	TNFRSF19,PPP3CA,PALLD,ROCK2
GO:BP	positive regulation of cytoskeleton organization	GO:0051495	FALSE	0.03690971411339616	1.4328593186476195	123	109	3	36075	MYOC,ACTN2,ROCK2
GO:BP	calcium-mediated signaling	GO:0019722	FALSE	0.03757726454144399	1.4250748378011044	124	109	3	36075	RCAN1,PPP3CA,MYOZ2
GO:BP	nucleobase-containing small molecule metabolic process	GO:0055086	FALSE	0.037803183370056816	1.4224716270982893	386	109	5	36075	MYH6,SLC25A12,TK2,PDHA1,OGT
GO:BP	T cell apoptotic process	GO:0070231	TRUE	0.038185212204405836	1.4181047915758145	40	109	2	36075	PRKD2,FAS
GO:BP	receptor localization to synapse	GO:0097120	FALSE	0.038185212204405836	1.4181047915758145	40	109	2	36075	ERBB4,OGT
GO:BP	macromolecule biosynthetic process	GO:0009059	FALSE	0.03923252336368739	1.4063537579504557	6917	109	32	36075	GFM1,GYG1,REV3L,CILP,SAMD4A,CELF2,MAPKAPK5,ABRA,WWP1,STAT5B,CSRNP3,NFE2L2,ERBB4,ACTR3,PRKD2,ALPK2,FKBP5,CTBP2,SAMD8,PICALM,DCAF6,TGFBR3,PPP3CA,MYOZ2,PPARGC1A,HMBOX1,PPARGC1B,MEF2C,ROCK2,SPTBN1,RBM41,OGT
GO:BP	positive regulation of actin filament bundle assembly	GO:0032233	FALSE	0.03935978555373869	1.404947276426714	41	109	2	36075	MYOC,ROCK2
GO:BP	regulation of tissue remodeling	GO:0034103	FALSE	0.03935978555373869	1.404947276426714	41	109	2	36075	PPP3CA,PPARGC1B
GO:BP	protein localization to vacuole	GO:0072665	FALSE	0.03935978555373869	1.404947276426714	41	109	2	36075	ROCK2,GCC2
GO:BP	amyloid precursor protein catabolic process	GO:0042987	FALSE	0.03935978555373869	1.404947276426714	41	109	2	36075	PICALM,ROCK2
GO:BP	cardiac muscle hypertrophy	GO:0003300	FALSE	0.03935978555373869	1.404947276426714	41	109	2	36075	MYH6,PPP3CA
GO:BP	proteasome-mediated ubiquitin-dependent protein catabolic process	GO:0043161	FALSE	0.03944938349488871	1.40395977944721	248	109	4	36075	WWP1,NFE2L2,FBXO11,OGT
GO:BP	skeletal muscle tissue development	GO:0007519	FALSE	0.03969128987906735	1.4013047872541178	128	109	3	36075	PPP3CA,MYOZ2,MEF2C
GO:BP	defense response to other organism	GO:0098542	FALSE	0.04024712823919865	1.3952651024852754	736	109	7	36075	IFNAR1,IFNGR2,IPO7,STAT5B,NFE2L2,ACTR3,OGT
GO:BP	regulation of mitochondrial membrane potential	GO:0051881	FALSE	0.04024712823919865	1.3952651024852754	42	109	2	36075	SLC25A36,MYOC
GO:BP	regulation of protein localization to membrane	GO:1905475	FALSE	0.04024712823919865	1.3952651024852754	129	109	3	36075	PICALM,SPTBN1,OGT
GO:BP	positive regulation of blood vessel endothelial cell migration	GO:0043536	FALSE	0.04024712823919865	1.3952651024852754	42	109	2	36075	PRKD2,TGFBR3
GO:BP	negative regulation of apoptotic process	GO:0043066	FALSE	0.04024712823919865	1.3952651024852754	560	109	6	36075	ARHGAP10,WDR73,STAT5B,NFE2L2,FAS,PPARGC1A
GO:BP	regulation of cellular component organization	GO:0051128	FALSE	0.04024712823919865	1.3952651024852754	1548	109	11	36075	MYOC,MAPKAPK5,SSH2,ACTR3,ACTN2,PICALM,TGFBR3,NEXN,PPP3CA,ROCK2,OGT
GO:BP	response to nitrogen compound	GO:1901698	FALSE	0.04024712823919865	1.3952651024852754	560	109	6	36075	STAT5B,ACTN2,TGFBR3,CACNA2D1,PPP3CA,OGT
GO:BP	negative regulation of protein localization	GO:1903828	FALSE	0.042200454312085973	1.374682873584062	132	109	3	36075	ACTN2,PICALM,ROCK2
GO:BP	cell surface receptor protein serine/threonine kinase signaling pathway	GO:0007178	FALSE	0.04334039558419751	1.3631071290279668	257	109	4	36075	PPM1L,CILP,TGFBR3,SPTBN1
GO:BP	amyloid-beta metabolic process	GO:0050435	FALSE	0.043476417371391615	1.3617462506929274	44	109	2	36075	PICALM,ROCK2
GO:BP	myeloid leukocyte migration	GO:0097529	TRUE	0.043476417371391615	1.3617462506929274	134	109	3	36075	DAPK2,STAT5B,ITGA1
GO:BP	dendrite development	GO:0016358	FALSE	0.043476417371391615	1.3617462506929274	134	109	3	36075	MAPKAPK5,PICALM,PPP3CA
GO:BP	regulation of blood circulation	GO:1903522	FALSE	0.0449095559274433	1.347661239286304	136	109	3	36075	MYH6,CTNNA3,CACNA2D1
GO:BP	heart growth	GO:0060419	FALSE	0.0449095559274433	1.347661239286304	45	109	2	36075	MYH6,ERBB4
GO:BP	skeletal muscle organ development	GO:0060538	FALSE	0.0449095559274433	1.347661239286304	136	109	3	36075	PPP3CA,MYOZ2,MEF2C
GO:BP	negative regulation of vascular associated smooth muscle cell migration	GO:1904753	TRUE	0.04551278118698337	1.3418666248923194	3	109	1	36075	MEF2C
GO:BP	circadian regulation of gene expression	GO:0032922	FALSE	0.04551278118698337	1.3418666248923194	47	109	2	36075	PPARGC1A,OGT
GO:BP	cellular response to type III interferon	GO:0071358	FALSE	0.04551278118698337	1.3418666248923194	3	109	1	36075	IFNGR2
GO:BP	synaptic vesicle docking	GO:0016081	TRUE	0.04551278118698337	1.3418666248923194	3	109	1	36075	CTBP2
GO:BP	positive regulation of tissue remodeling	GO:0034105	FALSE	0.04551278118698337	1.3418666248923194	3	109	1	36075	PPP3CA
GO:BP	mitochondrial translational elongation	GO:0070125	TRUE	0.04551278118698337	1.3418666248923194	3	109	1	36075	GFM1
GO:BP	L-alpha-amino acid transmembrane transport	GO:1902475	TRUE	0.04551278118698337	1.3418666248923194	47	109	2	36075	SLC7A8,SLC25A12
GO:BP	cardiac muscle cell action potential	GO:0086001	FALSE	0.04551278118698337	1.3418666248923194	46	109	2	36075	CTNNA3,CACNA2D1
GO:BP	positive regulation of muscle adaptation	GO:0014744	FALSE	0.04551278118698337	1.3418666248923194	3	109	1	36075	PPP3CA
GO:BP	cardiac muscle cell contraction	GO:0086003	FALSE	0.04551278118698337	1.3418666248923194	46	109	2	36075	CTNNA3,CACNA2D1
GO:BP	type III interferon-mediated signaling pathway	GO:0038196	TRUE	0.04551278118698337	1.3418666248923194	3	109	1	36075	IFNGR2
GO:BP	negative regulation of nitric oxide metabolic process	GO:1904406	FALSE	0.04551278118698337	1.3418666248923194	3	109	1	36075	ROCK2
GO:BP	negative regulation of programmed cell death	GO:0043069	FALSE	0.04551278118698337	1.3418666248923194	586	109	6	36075	ARHGAP10,WDR73,STAT5B,NFE2L2,FAS,PPARGC1A
GO:BP	microspike assembly	GO:0030035	TRUE	0.04551278118698337	1.3418666248923194	3	109	1	36075	ACTN2
GO:BP	negative regulation of nitric oxide biosynthetic process	GO:0045019	TRUE	0.04551278118698337	1.3418666248923194	3	109	1	36075	ROCK2
GO:BP	hexose metabolic process	GO:0019318	FALSE	0.04551278118698337	1.3418666248923194	139	109	3	36075	PPARGC1A,PDHA1,OGT
GO:BP	regulation of connective tissue replacement	GO:1905203	FALSE	0.04551278118698337	1.3418666248923194	3	109	1	36075	PPP3CA
GO:BP	membrane depolarization during bundle of His cell action potential	GO:0086048	TRUE	0.04551278118698337	1.3418666248923194	3	109	1	36075	CACNA2D1
GO:BP	regulation of protein localization to lysosome	GO:0150031	FALSE	0.04551278118698337	1.3418666248923194	3	109	1	36075	ROCK2
GO:BP	proteasomal ubiquitin-independent protein catabolic process	GO:0010499	TRUE	0.04551278118698337	1.3418666248923194	3	109	1	36075	NFE2L2
GO:BP	positive regulation of myeloid leukocyte differentiation	GO:0002763	FALSE	0.04551278118698337	1.3418666248923194	46	109	2	36075	PPP3CA,PPARGC1B
GO:BP	positive regulation of saliva secretion	GO:0046878	TRUE	0.04551278118698337	1.3418666248923194	3	109	1	36075	PPP3CA
GO:BP	phospholipase C-activating angiotensin-activated signaling pathway	GO:0086097	FALSE	0.04551278118698337	1.3418666248923194	3	109	1	36075	ACTN2
GO:BP	positive regulation of glomerulus development	GO:0090193	TRUE	0.04551278118698337	1.3418666248923194	3	109	1	36075	PPP3CA
GO:BP	growth hormone receptor signaling pathway via JAK-STAT	GO:0060397	TRUE	0.04551278118698337	1.3418666248923194	3	109	1	36075	STAT5B
GO:BP	regulation of eosinophil migration	GO:2000416	FALSE	0.04551278118698337	1.3418666248923194	3	109	1	36075	DAPK2
GO:BP	regulation of removal of superoxide radicals	GO:2000121	TRUE	0.04551278118698337	1.3418666248923194	3	109	1	36075	NFE2L2
GO:BP	blood circulation	GO:0008015	FALSE	0.04551278118698337	1.3418666248923194	267	109	4	36075	TRDN,MYH6,CTNNA3,CACNA2D1
GO:BP	skeletal muscle fiber adaptation	GO:0043503	FALSE	0.04551278118698337	1.3418666248923194	3	109	1	36075	MYOZ2
GO:BP	neutrophil chemotaxis	GO:0030593	TRUE	0.04551278118698337	1.3418666248923194	47	109	2	36075	DAPK2,ITGA1
GO:BP	establishment of localization	GO:0051234	FALSE	0.0459626254913245	1.3375951713713192	3021	109	17	36075	SLC25A36,TRDN,SLC7A8,IPO7,IFT81,ABRA,STAT5B,SLC25A12,NFE2L2,ERBB4,CTBP2,ACTN2,PICALM,CACNA2D1,PPP3CA,SPTBN1,GCC2
GO:BP	protein localization to synapse	GO:0035418	FALSE	0.04669583952009566	1.3307218122380857	48	109	2	36075	ERBB4,OGT
GO:BP	establishment of protein localization to organelle	GO:0072594	FALSE	0.04677983371323681	1.3299413262966824	271	109	4	36075	IPO7,ABRA,PPP3CA,GCC2
GO:BP	regulation of osteoclast differentiation	GO:0045670	FALSE	0.048339748179204604	1.3156956163335551	49	109	2	36075	PPP3CA,PPARGC1B
GO:BP	regulation of myeloid cell differentiation	GO:0045637	FALSE	0.04942750686273615	1.3060312949218473	146	109	3	36075	STAT5B,PPP3CA,PPARGC1B
GO:BP	cell-matrix adhesion	GO:0007160	TRUE	0.04942750686273615	1.3060312949218473	146	109	3	36075	MYOC,ITGA1,ACTN2
GO:BP	response to lipid	GO:0033993	FALSE	0.04942750686273615	1.3060312949218473	430	109	5	36075	GRAMD1B,STAT5B,TGFBR3,PPARGC1B,ROCK2
GO:BP	membrane depolarization	GO:0051899	FALSE	0.04962246621272025	1.3043216553004175	50	109	2	36075	MYOC,CACNA2D1
GO:BP	gluconeogenesis	GO:0006094	FALSE	0.04962246621272025	1.3043216553004175	50	109	2	36075	PPARGC1A,OGT
GO:CC	cytoplasm	GO:0005737	TRUE	1.851673056547559e-9	8.732435692746886	7768	109	56	36075	GFM1,SLC25A36,IFNAR1,TRDN,MYH6,DAPK2,ARIH1,SAMD4A,CELF2,IPO7,GRAMD1B,MYOC,KIF1B,ARHGAP10,IFT81,MAPKAPK5,WDR73,ABRA,WWP1,STAT5B,TMEM11,SLC25A12,NFE2L2,ERBB4,ACTR3,TK2,PRKD2,ADCY2,ADGRF5,FAS,CTBP2,UQCRC2,ADAP1,SAMD8,ACTN2,PICALM,DCAF6,ACOT11,CACNA2D1,SELENOO,PPFIBP1,PPP3CA,MYOZ2,PPARGC1A,HMBOX1,PALLD,ALDH7A1,PPARGC1B,MEF2C,LPIN1,ROCK2,ATL2,FBXO11,SPTBN1,GCC2,OGT
GO:CC	cellular anatomical structure	GO:0110165	FALSE	1.6331323302346567e-8	7.786978623614665	15871	109	81	36075	GFM1,SLC25A36,IFNAR1,IFNGR2,LAMA2,REV3L,TRDN,CILP,SLC7A8,MYH6,DAPK2,ARIH1,SAMD4A,CELF2,PPFIBP2,IPO7,GRAMD1B,MYOC,KIF1B,PCDH9,TNFRSF19,RNF150,ARHGAP10,IFT81,MAPKAPK5,WDR73,ABRA,WWP1,STAT5B,TMEM11,CSRNP3,SLC25A12,NFE2L2,WDR33,ERBB4,ACTR3,TK2,PRKD2,ALPK2,ADCY2,ITGA1,MTREX,ADGRF5,FKBP5,FAS,CTBP2,UQCRC2,ITPRIPL2,ADAP1,JMJD1C,CTNNA3,SAMD8,ACTN2,PICALM,DCAF6,TGFBR3,NEXN,ACOT11,CACNA2D1,SELENOO,PPFIBP1,P…
GO:CC	cellular_component	GO:0005575	FALSE	5.773707296331079e-8	7.23854523687553	16324	109	81	36075	GFM1,SLC25A36,IFNAR1,IFNGR2,LAMA2,REV3L,TRDN,CILP,SLC7A8,MYH6,DAPK2,ARIH1,SAMD4A,CELF2,PPFIBP2,IPO7,GRAMD1B,MYOC,KIF1B,PCDH9,TNFRSF19,RNF150,ARHGAP10,IFT81,MAPKAPK5,WDR73,ABRA,WWP1,STAT5B,TMEM11,CSRNP3,SLC25A12,NFE2L2,WDR33,ERBB4,ACTR3,TK2,PRKD2,ALPK2,ADCY2,ITGA1,MTREX,ADGRF5,FKBP5,FAS,CTBP2,UQCRC2,ITPRIPL2,ADAP1,JMJD1C,CTNNA3,SAMD8,ACTN2,PICALM,DCAF6,TGFBR3,NEXN,ACOT11,CACNA2D1,SELENOO,PPFIBP1,P…
GO:CC	intracellular organelle	GO:0043229	FALSE	0.000002715837453089215	5.566096226784363	11381	109	62	36075	GFM1,SLC25A36,IFNAR1,REV3L,TRDN,MYH6,DAPK2,ARIH1,SAMD4A,CELF2,IPO7,GRAMD1B,MYOC,KIF1B,ARHGAP10,IFT81,MAPKAPK5,WDR73,ABRA,STAT5B,TMEM11,CSRNP3,SLC25A12,NFE2L2,WDR33,ERBB4,ACTR3,TK2,PRKD2,MTREX,ADGRF5,FKBP5,FAS,CTBP2,UQCRC2,ADAP1,JMJD1C,SAMD8,ACTN2,PICALM,DCAF6,NEXN,CACNA2D1,SELENOO,PPP3CA,MYOZ2,PPARGC1A,HMBOX1,PALLD,ALDH7A1,PPARGC1B,ZCCHC9,MEF2C,LPIN1,ROCK2,ATL2,FBXO11,SPTBN1,GCC2,PDHA1,RBM41,OGT
GO:CC	intracellular anatomical structure	GO:0005622	FALSE	0.000002780858568226528	5.555821098370906	12658	109	66	36075	GFM1,SLC25A36,IFNAR1,REV3L,TRDN,MYH6,DAPK2,ARIH1,SAMD4A,CELF2,IPO7,GRAMD1B,MYOC,KIF1B,ARHGAP10,IFT81,MAPKAPK5,WDR73,ABRA,WWP1,STAT5B,TMEM11,CSRNP3,SLC25A12,NFE2L2,WDR33,ERBB4,ACTR3,TK2,PRKD2,ADCY2,MTREX,ADGRF5,FKBP5,FAS,CTBP2,UQCRC2,ADAP1,JMJD1C,SAMD8,ACTN2,PICALM,DCAF6,NEXN,ACOT11,CACNA2D1,SELENOO,PPFIBP1,PPP3CA,MYOZ2,PPARGC1A,HMBOX1,PALLD,ALDH7A1,PPARGC1B,ZCCHC9,MEF2C,LPIN1,ROCK2,ATL2,FBXO11,SP…
GO:CC	organelle	GO:0043226	FALSE	0.0000034061044598750643	5.467742037039402	11640	109	62	36075	GFM1,SLC25A36,IFNAR1,REV3L,TRDN,MYH6,DAPK2,ARIH1,SAMD4A,CELF2,IPO7,GRAMD1B,MYOC,KIF1B,ARHGAP10,IFT81,MAPKAPK5,WDR73,ABRA,STAT5B,TMEM11,CSRNP3,SLC25A12,NFE2L2,WDR33,ERBB4,ACTR3,TK2,PRKD2,MTREX,ADGRF5,FKBP5,FAS,CTBP2,UQCRC2,ADAP1,JMJD1C,SAMD8,ACTN2,PICALM,DCAF6,NEXN,CACNA2D1,SELENOO,PPP3CA,MYOZ2,PPARGC1A,HMBOX1,PALLD,ALDH7A1,PPARGC1B,ZCCHC9,MEF2C,LPIN1,ROCK2,ATL2,FBXO11,SPTBN1,GCC2,PDHA1,RBM41,OGT
GO:CC	myofibril	GO:0030016	FALSE	0.0000034061044598750643	5.467742037039402	121	109	7	36075	MYH6,ABRA,ACTN2,PPP3CA,MYOZ2,PALLD,SPTBN1
GO:CC	cell junction	GO:0030054	FALSE	0.0000034061044598750643	5.467742037039402	1329	109	18	36075	LAMA2,SAMD4A,PPFIBP2,KIF1B,PCDH9,ERBB4,ACTR3,ITGA1,CTBP2,CTNNA3,ACTN2,DCAF6,CACNA2D1,PPP3CA,USP53,PALLD,SPTBN1,OGT
GO:CC	contractile muscle fiber	GO:0043292	FALSE	0.000003957266669123449	5.402604682858419	128	109	7	36075	MYH6,ABRA,ACTN2,PPP3CA,MYOZ2,PALLD,SPTBN1
GO:CC	cell periphery	GO:0071944	FALSE	0.000012906214793504209	4.889201111361438	3550	109	29	36075	IFNAR1,IFNGR2,LAMA2,TRDN,CILP,SLC7A8,GRAMD1B,MYOC,TNFRSF19,WDR73,ABRA,NFE2L2,ERBB4,ALPK2,ADCY2,ITGA1,FAS,CTBP2,ADAP1,ACTN2,PICALM,TGFBR3,NEXN,CACNA2D1,PPFIBP1,PPP3CA,PALLD,SPTBN1,OGT
GO:CC	sarcomere	GO:0030017	FALSE	0.000016254716828609136	4.789020591891859	101	109	6	36075	MYH6,ACTN2,PPP3CA,MYOZ2,PALLD,SPTBN1
GO:CC	Z disc	GO:0030018	FALSE	0.000024621338644573717	4.6086883384824	60	109	5	36075	MYH6,ACTN2,PPP3CA,MYOZ2,PALLD
GO:CC	cytosol	GO:0005829	FALSE	0.0000356477277962545	4.4479681470743175	2734	109	24	36075	TRDN,SAMD4A,IPO7,ARHGAP10,MAPKAPK5,WDR73,NFE2L2,PRKD2,FAS,CTBP2,ADAP1,SAMD8,DCAF6,ACOT11,PPP3CA,PPARGC1A,HMBOX1,PALLD,ALDH7A1,PPARGC1B,LPIN1,ROCK2,SPTBN1,OGT
GO:CC	intracellular membrane-bounded organelle	GO:0043231	FALSE	0.00003638622995661072	4.439062940123021	10166	109	54	36075	GFM1,SLC25A36,IFNAR1,REV3L,TRDN,DAPK2,ARIH1,SAMD4A,CELF2,IPO7,GRAMD1B,MYOC,KIF1B,ARHGAP10,MAPKAPK5,STAT5B,TMEM11,CSRNP3,SLC25A12,NFE2L2,WDR33,ERBB4,ACTR3,TK2,PRKD2,MTREX,ADGRF5,FKBP5,FAS,CTBP2,UQCRC2,ADAP1,JMJD1C,SAMD8,PICALM,DCAF6,CACNA2D1,SELENOO,PPP3CA,PPARGC1A,HMBOX1,PALLD,ALDH7A1,PPARGC1B,ZCCHC9,MEF2C,LPIN1,ATL2,FBXO11,SPTBN1,GCC2,PDHA1,RBM41,OGT
GO:CC	membrane-bounded organelle	GO:0043227	FALSE	0.000042803257873483645	4.368523174383317	10526	109	55	36075	GFM1,SLC25A36,IFNAR1,REV3L,TRDN,DAPK2,ARIH1,SAMD4A,CELF2,IPO7,GRAMD1B,MYOC,KIF1B,ARHGAP10,IFT81,MAPKAPK5,STAT5B,TMEM11,CSRNP3,SLC25A12,NFE2L2,WDR33,ERBB4,ACTR3,TK2,PRKD2,MTREX,ADGRF5,FKBP5,FAS,CTBP2,UQCRC2,ADAP1,JMJD1C,SAMD8,PICALM,DCAF6,CACNA2D1,SELENOO,PPP3CA,PPARGC1A,HMBOX1,PALLD,ALDH7A1,PPARGC1B,ZCCHC9,MEF2C,LPIN1,ATL2,FBXO11,SPTBN1,GCC2,PDHA1,RBM41,OGT
GO:CC	I band	GO:0031674	FALSE	0.000042875349588806	4.367792325867647	71	109	5	36075	MYH6,ACTN2,PPP3CA,MYOZ2,PALLD
GO:CC	plasma membrane	GO:0005886	FALSE	0.00006113373326715694	4.213719082243601	3281	109	26	36075	IFNAR1,IFNGR2,LAMA2,TRDN,SLC7A8,GRAMD1B,TNFRSF19,WDR73,ABRA,NFE2L2,ERBB4,ALPK2,ADCY2,ITGA1,FAS,ADAP1,ACTN2,PICALM,TGFBR3,NEXN,CACNA2D1,PPFIBP1,PPP3CA,PALLD,SPTBN1,OGT
GO:CC	membrane	GO:0016020	FALSE	0.0007425466191404472	3.1292762749402177	5983	109	35	36075	IFNAR1,IFNGR2,LAMA2,TRDN,SLC7A8,GRAMD1B,MYOC,TNFRSF19,RNF150,ARHGAP10,WDR73,ABRA,TMEM11,SLC25A12,NFE2L2,ERBB4,ALPK2,ADCY2,ITGA1,FAS,ITPRIPL2,ADAP1,SAMD8,ACTN2,PICALM,TGFBR3,NEXN,CACNA2D1,PPFIBP1,PPP3CA,PALLD,TMEM131,ATL2,SPTBN1,OGT
GO:CC	anchoring junction	GO:0070161	TRUE	0.0007894003080240547	3.1027027084787338	439	109	8	36075	PCDH9,ACTR3,ITGA1,CTNNA3,ACTN2,DCAF6,USP53,PALLD
GO:CC	actin cytoskeleton	GO:0015629	FALSE	0.0007894003080240547	3.1027027084787338	321	109	7	36075	MYH6,ABRA,ACTR3,NEXN,MYOZ2,PALLD,SPTBN1
GO:CC	supramolecular complex	GO:0099080	FALSE	0.0015616200312567952	2.8064246288471475	773	109	10	36075	MYH6,SAMD4A,KIF1B,ABRA,ACTN2,PPP3CA,MYOZ2,PALLD,ROCK2,SPTBN1
GO:CC	supramolecular polymer	GO:0099081	FALSE	0.0021682096098508846	2.663898735048222	528	109	8	36075	MYH6,KIF1B,ABRA,ACTN2,PPP3CA,MYOZ2,PALLD,SPTBN1
GO:CC	supramolecular fiber	GO:0099512	FALSE	0.0021682096098508846	2.663898735048222	521	109	8	36075	MYH6,KIF1B,ABRA,ACTN2,PPP3CA,MYOZ2,PALLD,SPTBN1
GO:CC	presynaptic active zone	GO:0048786	FALSE	0.0021682096098508846	2.663898735048222	38	109	3	36075	PPFIBP2,CTBP2,CACNA2D1
GO:CC	cytoskeleton	GO:0005856	FALSE	0.0021682096098508846	2.663898735048222	1520	109	14	36075	MYH6,KIF1B,IFT81,MAPKAPK5,WDR73,ABRA,NFE2L2,ACTR3,NEXN,MYOZ2,HMBOX1,PALLD,ROCK2,SPTBN1
GO:CC	mitochondrion	GO:0005739	FALSE	0.0021682096098508846	2.663898735048222	1160	109	12	36075	GFM1,SLC25A36,MYOC,TMEM11,SLC25A12,ERBB4,TK2,UQCRC2,SELENOO,PPP3CA,PALLD,ALDH7A1
GO:CC	synapse	GO:0045202	FALSE	0.0032732134981113773	2.4850256665442116	875	109	10	36075	LAMA2,SAMD4A,PPFIBP2,KIF1B,ERBB4,CTBP2,CACNA2D1,PPP3CA,SPTBN1,OGT
GO:CC	focal adhesion	GO:0005925	FALSE	0.006239910540886201	2.2048216365800726	129	109	4	36075	ITGA1,ACTN2,DCAF6,PALLD
GO:CC	cell-substrate junction	GO:0030055	FALSE	0.0073413618800908164	2.1342233675845956	136	109	4	36075	ITGA1,ACTN2,DCAF6,PALLD
GO:CC	GABA-ergic synapse	GO:0098982	FALSE	0.009170350207511738	2.037614078693591	65	109	3	36075	ERBB4,CTBP2,CACNA2D1
GO:CC	plasma membrane bounded cell projection	GO:0120025	FALSE	0.01059119971317692	1.975054842602445	1225	109	11	36075	SLC7A8,SAMD4A,MYOC,KIF1B,PCDH9,IFT81,ACTR3,ACTN2,PPP3CA,PALLD,SPTBN1
GO:CC	cell projection	GO:0042995	FALSE	0.012670607264409193	1.897202570178758	1258	109	11	36075	SLC7A8,SAMD4A,MYOC,KIF1B,PCDH9,IFT81,ACTR3,ACTN2,PPP3CA,PALLD,SPTBN1
GO:CC	nucleus	GO:0005634	FALSE	0.01464073919585084	1.8344369956427413	7190	109	35	36075	REV3L,TRDN,DAPK2,ARIH1,SAMD4A,CELF2,IPO7,MAPKAPK5,STAT5B,CSRNP3,NFE2L2,WDR33,ERBB4,ACTR3,PRKD2,MTREX,FKBP5,FAS,CTBP2,ADAP1,JMJD1C,PICALM,DCAF6,PPP3CA,PPARGC1A,HMBOX1,PALLD,PPARGC1B,ZCCHC9,MEF2C,FBXO11,SPTBN1,GCC2,RBM41,OGT
GO:CC	basal part of cell	GO:0045178	FALSE	0.015200747598402873	1.8181350521949107	173	109	4	36075	SLC7A8,ERBB4,ALPK2,ITGA1
GO:CC	nucleoplasm	GO:0005654	FALSE	0.01838998431631853	1.735418641144697	2874	109	18	36075	TRDN,ARIH1,IPO7,MAPKAPK5,NFE2L2,WDR33,PRKD2,FKBP5,FAS,DCAF6,PPARGC1A,HMBOX1,PPARGC1B,ZCCHC9,MEF2C,FBXO11,GCC2,OGT
GO:CC	protein N-acetylglucosaminyltransferase complex	GO:0017122	TRUE	0.021966998183218088	1.6582292858894223	1	109	1	36075	OGT
GO:CC	neurofibrillary tangle	GO:0097418	FALSE	0.021966998183218088	1.6582292858894223	1	109	1	36075	PICALM
GO:CC	intracellular organelle lumen	GO:0070013	FALSE	0.02325746862558341	1.6334375562355414	4218	109	23	36075	GFM1,REV3L,TRDN,ARIH1,SAMD4A,IPO7,MYOC,MAPKAPK5,NFE2L2,WDR33,PRKD2,FKBP5,FAS,DCAF6,PPARGC1A,HMBOX1,PPARGC1B,ZCCHC9,MEF2C,FBXO11,SPTBN1,GCC2,OGT
GO:CC	membrane-enclosed lumen	GO:0031974	FALSE	0.02325746862558341	1.6334375562355414	4218	109	23	36075	GFM1,REV3L,TRDN,ARIH1,SAMD4A,IPO7,MYOC,MAPKAPK5,NFE2L2,WDR33,PRKD2,FKBP5,FAS,DCAF6,PPARGC1A,HMBOX1,PPARGC1B,ZCCHC9,MEF2C,FBXO11,SPTBN1,GCC2,OGT
GO:CC	organelle lumen	GO:0043233	FALSE	0.02325746862558341	1.6334375562355414	4218	109	23	36075	GFM1,REV3L,TRDN,ARIH1,SAMD4A,IPO7,MYOC,MAPKAPK5,NFE2L2,WDR33,PRKD2,FKBP5,FAS,DCAF6,PPARGC1A,HMBOX1,PPARGC1B,ZCCHC9,MEF2C,FBXO11,SPTBN1,GCC2,OGT
GO:CC	main axon	GO:0044304	FALSE	0.023847653819474547	1.6225543412937402	30	109	2	36075	MYOC,SPTBN1
GO:CC	Cul4-RING E3 ubiquitin ligase complex	GO:0080008	TRUE	0.023847653819474547	1.6225543412937402	30	109	2	36075	ARIH1,DCAF6
GO:CC	membraneless organelle	GO:0043228	FALSE	0.03255573473944343	1.4873724987601766	4368	109	23	36075	REV3L,MYH6,SAMD4A,KIF1B,IFT81,MAPKAPK5,WDR73,ABRA,NFE2L2,WDR33,ACTR3,ACTN2,NEXN,SELENOO,PPP3CA,MYOZ2,HMBOX1,PALLD,ZCCHC9,ROCK2,FBXO11,SPTBN1,OGT
GO:CC	intracellular membraneless organelle	GO:0043232	FALSE	0.03255573473944343	1.4873724987601766	4368	109	23	36075	REV3L,MYH6,SAMD4A,KIF1B,IFT81,MAPKAPK5,WDR73,ABRA,NFE2L2,WDR33,ACTR3,ACTN2,NEXN,SELENOO,PPP3CA,MYOZ2,HMBOX1,PALLD,ZCCHC9,ROCK2,FBXO11,SPTBN1,OGT
GO:CC	endosome to plasma membrane transport vesicle	GO:0070381	TRUE	0.03528531588292762	1.4524059903001796	2	109	1	36075	PICALM
GO:CC	integrin alpha1-beta1 complex	GO:0034665	TRUE	0.03528531588292762	1.4524059903001796	2	109	1	36075	ITGA1
GO:CC	plasma membrane protein complex	GO:0098797	FALSE	0.038261540837820504	1.4172375444005032	396	109	5	36075	ITGA1,FAS,PICALM,TGFBR3,CACNA2D1
GO:CC	stress fiber	GO:0001725	FALSE	0.038261540837820504	1.4172375444005032	42	109	2	36075	MYH6,PALLD
GO:CC	nuclear lumen	GO:0031981	FALSE	0.038261540837820504	1.4172375444005032	3959	109	21	36075	REV3L,TRDN,ARIH1,SAMD4A,IPO7,MAPKAPK5,NFE2L2,WDR33,PRKD2,FKBP5,FAS,DCAF6,PPARGC1A,HMBOX1,PPARGC1B,ZCCHC9,MEF2C,FBXO11,SPTBN1,GCC2,OGT
GO:CC	axon	GO:0030424	FALSE	0.038261540837820504	1.4172375444005032	250	109	4	36075	MYOC,KIF1B,PCDH9,SPTBN1
GO:CC	contractile actin filament bundle	GO:0097517	FALSE	0.038261540837820504	1.4172375444005032	42	109	2	36075	MYH6,PALLD
GO:CC	neuron projection	GO:0043005	FALSE	0.03939797032573968	1.404526151246419	567	109	6	36075	SAMD4A,MYOC,KIF1B,PCDH9,PPP3CA,SPTBN1
GO:CC	CD95 death-inducing signaling complex	GO:0031265	TRUE	0.043075361589950505	1.3657710682418351	3	109	1	36075	FAS
GO:CC	presynapse	GO:0098793	FALSE	0.043075361589950505	1.3657710682418351	269	109	4	36075	PPFIBP2,ERBB4,CTBP2,CACNA2D1
GO:CC	inhibin-betaglycan-ActRII complex	GO:0034673	TRUE	0.043075361589950505	1.3657710682418351	3	109	1	36075	TGFBR3
GO:CC	actomyosin	GO:0042641	FALSE	0.043075361589950505	1.3657710682418351	47	109	2	36075	MYH6,PALLD
GO:CC	zeta DNA polymerase complex	GO:0016035	TRUE	0.043075361589950505	1.3657710682418351	3	109	1	36075	REV3L
GO:CC	actin filament bundle	GO:0032432	FALSE	0.043225748456333916	1.36425747815487	48	109	2	36075	MYH6,PALLD
GO:CC	inclusion body	GO:0016234	FALSE	0.043887667016691945	1.3576575047942727	49	109	2	36075	ARIH1,PICALM
GO:CC	basolateral plasma membrane	GO:0016323	TRUE	0.043887667016691945	1.3576575047942727	145	109	3	36075	SLC7A8,ERBB4,ALPK2
GO:CC	neuromuscular junction	GO:0031594	FALSE	0.04445972141429127	1.352033262928416	50	109	2	36075	LAMA2,ERBB4
GO:CC	cell-cell contact zone	GO:0044291	TRUE	0.04716416890729251	1.3263878139795662	52	109	2	36075	PCDH9,CTNNA3
