# Supplementary material for: Characterization of RNA Editing in Oxidative and Glycolytic Skeletal Muscles of Yak
Source: Biology (Basel). 2026 Jan 2;15(1):97. doi: 10.3390/biology15010097 (PMC12784926; doi:10.3390/biology15010097)
Supplement: Supplementary file 1 [file biology-15-00097-s001.zip › Table S8.xlsx]

## Sheet: Sheet1
Table S7: KEGG pathway enrichment results of genes containing differentially edited RNA editing sites between BF and OEA muscles
#Term	Database	ID	Input number	Background number	P-Value	Corrected P-Value	Input	Hyperlink
Oxytocin signaling pathway	KEGG PATHWAY	bta04921	7	152	2.7207e-06	0.000281559	ADCY2|RCAN1|MYLK4|ROCK2|MEF2C|PPP3CA|CACNA2D1	http://www.genome.jp/kegg-bin/show_pathway?bta04921/bta:510708%09red/bta:282041%09red/bta:286852%09red/bta:539640%09red/bta:512254%09red/bta:518025%09red/bta:282608%09red
Dilated cardiomyopathy (DCM)	KEGG PATHWAY	bta05414	6	99	3.21782e-06	0.000281559	LAMA2|MYH6|ADCY2|ITGA1|TPM2|CACNA2D1	http://www.genome.jp/kegg-bin/show_pathway?bta05414/bta:100138434%09red/bta:510708%09red/bta:535951%09red/bta:497015%09red/bta:100296004%09red/bta:282608%09red
Pathways in cancer	KEGG PATHWAY	bta05200	11	539	8.72621e-06	0.000509029	LAMA2|ADCY2|FAS|ROCK2|STAT5B|IFNAR1|IFNGR2|NFE2L2|CTBP2|DAPK2|CTNNA3	http://www.genome.jp/kegg-bin/show_pathway?bta05200/bta:100138434%09red/bta:282257%09red/bta:510708%09red/bta:529131%09red/bta:514889%09red/bta:282488%09red/bta:282041%09red/bta:497024%09red/bta:780777%09red/bta:281730%09red/bta:282376%09red
Arrhythmogenic right ventricular cardiomyopathy (ARVC)	KEGG PATHWAY	bta05412	5	76	1.51388e-05	0.000662324	ITGA1|LAMA2|CACNA2D1|ACTN2|CTNNA3	http://www.genome.jp/kegg-bin/show_pathway?bta05412/bta:100138434%09red/bta:780777%09red/bta:282608%09red/bta:535951%09red/bta:536607%09red
Cardiac muscle contraction	KEGG PATHWAY	bta04260	5	90	3.28124e-05	0.00105805	TRDN|UQCRC2|CACNA2D1|MYH6|TPM2	http://www.genome.jp/kegg-bin/show_pathway?bta04260/bta:282394%09red/bta:534061%09red/bta:282608%09red/bta:100296004%09red/bta:497015%09red
Hypertrophic cardiomyopathy (HCM)	KEGG PATHWAY	bta05410	5	92	3.62761e-05	0.00105805	ITGA1|LAMA2|CACNA2D1|MYH6|TPM2	http://www.genome.jp/kegg-bin/show_pathway?bta05410/bta:100138434%09red/bta:282608%09red/bta:100296004%09red/bta:535951%09red/bta:497015%09red
cGMP-PKG signaling pathway	KEGG PATHWAY	bta04022	6	169	5.89244e-05	0.00147311	MYH6|ADCY2|MYLK4|ROCK2|MEF2C|PPP3CA	http://www.genome.jp/kegg-bin/show_pathway?bta04022/bta:100296004%09red/bta:510708%09red/bta:282041%09red/bta:286852%09red/bta:512254%09red/bta:518025%09red
Glucagon signaling pathway	KEGG PATHWAY	bta04922	4	104	0.00079774	0.0174506	PPP3CA|PDHA1|PPARGC1A|ADCY2	http://www.genome.jp/kegg-bin/show_pathway?bta04922/bta:407109%09red/bta:510708%09red/bta:286852%09red/bta:338446%09red
Insulin resistance	KEGG PATHWAY	bta04931	4	110	0.000976051	0.0177762	OGT|CD36|PPARGC1A|PPARGC1B	http://www.genome.jp/kegg-bin/show_pathway?bta04931/bta:281052%09red/bta:532053%09red/bta:514750%09red/bta:338446%09red
MAPK signaling pathway	KEGG PATHWAY	bta04010	6	292	0.00102026	0.0177762	ERBB4|FAS|MEF2C|PPP3CA|MAPKAPK5|CACNA2D1	http://www.genome.jp/kegg-bin/show_pathway?bta04010/bta:282608%09red/bta:286852%09red/bta:522419%09red/bta:282488%09red/bta:512254%09red/bta:535625%09red
Focal adhesion	KEGG PATHWAY	bta04510	5	198	0.00111736	0.0177762	ITGA1|MYLK4|LAMA2|ROCK2|CAV1	http://www.genome.jp/kegg-bin/show_pathway?bta04510/bta:282041%09red/bta:518025%09red/bta:281040%09red/bta:535951%09red/bta:100138434%09red
Calcium signaling pathway	KEGG PATHWAY	bta04020	5	203	0.00124458	0.0181501	TRDN|PPP3CA|MYLK4|ADCY2|ERBB4	http://www.genome.jp/kegg-bin/show_pathway?bta04020/bta:522419%09red/bta:518025%09red/bta:534061%09red/bta:286852%09red/bta:510708%09red
Natural killer cell mediated cytotoxicity	KEGG PATHWAY	bta04650	4	131	0.0018206	0.024508	PPP3CA|IFNAR1|IFNGR2|FAS	http://www.genome.jp/kegg-bin/show_pathway?bta04650/bta:282488%09red/bta:282257%09red/bta:286852%09red/bta:514889%09red
Apelin signaling pathway	KEGG PATHWAY	bta04371	4	140	0.00230237	0.0287796	MEF2C|MYLK4|PPARGC1A|ADCY2	http://www.genome.jp/kegg-bin/show_pathway?bta04371/bta:518025%09red/bta:512254%09red/bta:338446%09red/bta:510708%09red
Adherens junction	KEGG PATHWAY	bta04520	3	69	0.00267497	0.031208	SORBS1|LMO7|CTNNA3	http://www.genome.jp/kegg-bin/show_pathway?bta04520/bta:780777%09red/bta:504625%09red/bta:539359%09red
Adrenergic signaling in cardiomyocytes	KEGG PATHWAY	bta04261	4	150	0.00293339	0.0320839	CACNA2D1|MYH6|TPM2|ADCY2	http://www.genome.jp/kegg-bin/show_pathway?bta04261/bta:510708%09red/bta:282608%09red/bta:100296004%09red/bta:497015%09red
Bacterial invasion of epithelial cells	KEGG PATHWAY	bta05100	3	74	0.00323595	0.0333113	CTNNA3|ARHGAP10|CAV1	http://www.genome.jp/kegg-bin/show_pathway?bta05100/bta:510704%09red/bta:780777%09red/bta:281040%09red
Viral myocarditis	KEGG PATHWAY	bta05416	3	76	0.00347898	0.0338235	LAMA2|MYH6|CAV1	http://www.genome.jp/kegg-bin/show_pathway?bta05416/bta:100138434%09red/bta:281040%09red/bta:100296004%09red
ECM-receptor interaction	KEGG PATHWAY	bta04512	3	87	0.00501407	0.0455546	ITGA1|LAMA2|CD36	http://www.genome.jp/kegg-bin/show_pathway?bta04512/bta:100138434%09red/bta:281052%09red/bta:535951%09red
Necroptosis	KEGG PATHWAY	bta04217	4	177	0.00520624	0.0455546	FAS|IFNAR1|IFNGR2|STAT5B	http://www.genome.jp/kegg-bin/show_pathway?bta04217/bta:282488%09red/bta:282257%09red/bta:282376%09red/bta:514889%09red
Th1 and Th2 cell differentiation	KEGG PATHWAY	bta04658	3	98	0.00690068	0.0575056	PPP3CA|IFNGR2|STAT5B	http://www.genome.jp/kegg-bin/show_pathway?bta04658/bta:286852%09red/bta:282376%09red/bta:514889%09red
Proteoglycans in cancer	KEGG PATHWAY	bta05205	4	202	0.00815878	0.0648994	FAS|ERBB4|ROCK2|CAV1	http://www.genome.jp/kegg-bin/show_pathway?bta05205/bta:282041%09red/bta:282488%09red/bta:281040%09red/bta:522419%09red
Kaposi sarcoma-associated herpesvirus infection	KEGG PATHWAY	bta05167	4	206	0.00871482	0.0663084	RCAN1|PPP3CA|IFNAR1|FAS	http://www.genome.jp/kegg-bin/show_pathway?bta05167/bta:539640%09red/bta:282488%09red/bta:282257%09red/bta:286852%09red
Regulation of actin cytoskeleton	KEGG PATHWAY	bta04810	4	212	0.00959446	0.0691281	ITGA1|MYLK4|SSH2|ROCK2	http://www.genome.jp/kegg-bin/show_pathway?bta04810/bta:282041%09red/bta:518025%09red/bta:535951%09red/bta:512652%09red
Th17 cell differentiation	KEGG PATHWAY	bta04659	3	113	0.0100721	0.0691281	PPP3CA|IFNGR2|STAT5B	http://www.genome.jp/kegg-bin/show_pathway?bta04659/bta:286852%09red/bta:282376%09red/bta:514889%09red
Pyruvate metabolism	KEGG PATHWAY	bta00620	2	38	0.0102705	0.0691281	PDHA1|ALDH7A1	http://www.genome.jp/kegg-bin/show_pathway?bta00620/bta:407109%09red/bta:507477%09red
Platelet activation	KEGG PATHWAY	bta04611	3	121	0.0120567	0.0781455	MYLK4|ADCY2|ROCK2	http://www.genome.jp/kegg-bin/show_pathway?bta04611/bta:282041%09red/bta:510708%09red/bta:518025%09red
Vascular smooth muscle contraction	KEGG PATHWAY	bta04270	3	133	0.0154267	0.0902086	MYLK4|ADCY2|ROCK2	http://www.genome.jp/kegg-bin/show_pathway?bta04270/bta:282041%09red/bta:510708%09red/bta:518025%09red
Osteoclast differentiation	KEGG PATHWAY	bta04380	3	133	0.0154267	0.0902086	PPP3CA|IFNAR1|IFNGR2	http://www.genome.jp/kegg-bin/show_pathway?bta04380/bta:282257%09red/bta:286852%09red/bta:514889%09red
Human cytomegalovirus infection	KEGG PATHWAY	bta05163	4	245	0.0154643	0.0902086	PPP3CA|ADCY2|ROCK2|FAS	http://www.genome.jp/kegg-bin/show_pathway?bta05163/bta:282041%09red/bta:282488%09red/bta:286852%09red/bta:510708%09red
Valine, leucine and isoleucine degradation	KEGG PATHWAY	bta00280	2	51	0.0175704	0.0991878	AACS|ALDH7A1	http://www.genome.jp/kegg-bin/show_pathway?bta00280/bta:507477%09red/bta:505842%09red
Fluid shear stress and atherosclerosis	KEGG PATHWAY	bta05418	3	145	0.0192758	0.105415	MEF2C|NFE2L2|CAV1	http://www.genome.jp/kegg-bin/show_pathway?bta05418/bta:512254%09red/bta:281040%09red/bta:497024%09red
Measles	KEGG PATHWAY	bta05162	3	152	0.0217444	0.115311	FAS|IFNAR1|STAT5B	http://www.genome.jp/kegg-bin/show_pathway?bta05162/bta:282488%09red/bta:282257%09red/bta:282376%09red
Wnt signaling pathway	KEGG PATHWAY	bta04310	3	161	0.0251607	0.129503	PPP3CA|CTBP2|ROCK2	http://www.genome.jp/kegg-bin/show_pathway?bta04310/bta:282041%09red/bta:286852%09red/bta:281730%09red
Glycolysis / Gluconeogenesis	KEGG PATHWAY	bta00010	2	64	0.0264882	0.132441	PDHA1|ALDH7A1	http://www.genome.jp/kegg-bin/show_pathway?bta00010/bta:407109%09red/bta:507477%09red
Glycerolipid metabolism	KEGG PATHWAY	bta00561	2	67	0.0287575	0.138608	ALDH7A1|LPIN1	http://www.genome.jp/kegg-bin/show_pathway?bta00561/bta:537224%09red/bta:507477%09red
Hepatitis B	KEGG PATHWAY	bta05161	3	172	0.029706	0.138608	FAS|IFNAR1|STAT5B	http://www.genome.jp/kegg-bin/show_pathway?bta05161/bta:282488%09red/bta:282257%09red/bta:282376%09red
Influenza A	KEGG PATHWAY	bta05164	3	178	0.032356	0.138608	FAS|IFNAR1|IFNGR2	http://www.genome.jp/kegg-bin/show_pathway?bta05164/bta:282488%09red/bta:282257%09red/bta:514889%09red
Tight junction	KEGG PATHWAY	bta04530	3	178	0.032356	0.138608	ACTR3|MYH4|ROCK2	http://www.genome.jp/kegg-bin/show_pathway?bta04530/bta:282041%09red/bta:281597%09red/bta:408020%09red
Adipocytokine signaling pathway	KEGG PATHWAY	bta04920	2	72	0.0327053	0.138608	PPARGC1A|CD36	http://www.genome.jp/kegg-bin/show_pathway?bta04920/bta:281052%09red/bta:338446%09red
Axon guidance	KEGG PATHWAY	bta04360	3	180	0.033266	0.138608	PPP3CA|SSH2|ROCK2	http://www.genome.jp/kegg-bin/show_pathway?bta04360/bta:282041%09red/bta:286852%09red/bta:512652%09red
Alzheimer disease	KEGG PATHWAY	bta05010	3	180	0.033266	0.138608	PPP3CA|UQCRC2|FAS	http://www.genome.jp/kegg-bin/show_pathway?bta05010/bta:282488%09red/bta:286852%09red/bta:282394%09red
Gastric acid secretion	KEGG PATHWAY	bta04971	2	74	0.0343407	0.139759	MYLK4|ADCY2	http://www.genome.jp/kegg-bin/show_pathway?bta04971/bta:510708%09red/bta:518025%09red
Chronic myeloid leukemia	KEGG PATHWAY	bta05220	2	76	0.0360074	0.14039	STAT5B|CTBP2	http://www.genome.jp/kegg-bin/show_pathway?bta05220/bta:282376%09red/bta:281730%09red
Cytokine-cytokine receptor interaction	KEGG PATHWAY	bta04060	4	323	0.0370106	0.14039	FAS|IFNAR1|IFNGR2|TNFRSF19	http://www.genome.jp/kegg-bin/show_pathway?bta04060/bta:282488%09red/bta:282257%09red/bta:768037%09red/bta:514889%09red
Chemokine signaling pathway	KEGG PATHWAY	bta04062	3	189	0.0375246	0.14039	STAT5B|ADCY2|ROCK2	http://www.genome.jp/kegg-bin/show_pathway?bta04062/bta:282041%09red/bta:510708%09red/bta:282376%09red
Platinum drug resistance	KEGG PATHWAY	bta01524	2	78	0.0377048	0.14039	FAS|REV3L	http://www.genome.jp/kegg-bin/show_pathway?bta01524/bta:282488%09red/bta:517422%09red
PPAR signaling pathway	KEGG PATHWAY	bta03320	2	82	0.0411895	0.15017	SORBS1|CD36	http://www.genome.jp/kegg-bin/show_pathway?bta03320/bta:281052%09red/bta:504625%09red
ErbB signaling pathway	KEGG PATHWAY	bta04012	2	85	0.0438797	0.151474	STAT5B|ERBB4	http://www.genome.jp/kegg-bin/show_pathway?bta04012/bta:522419%09red/bta:282376%09red
Salmonella infection	KEGG PATHWAY	bta05132	2	85	0.0438797	0.151474	IFNGR2|ROCK2	http://www.genome.jp/kegg-bin/show_pathway?bta05132/bta:282041%09red/bta:514889%09red
Jak-STAT signaling pathway	KEGG PATHWAY	bta04630	3	202	0.0441439	0.151474	STAT5B|IFNAR1|IFNGR2	http://www.genome.jp/kegg-bin/show_pathway?bta04630/bta:282257%09red/bta:282376%09red/bta:514889%09red
Human papillomavirus infection	KEGG PATHWAY	bta05165	4	345	0.0451631	0.151991	FAS|LAMA2|IFNAR1|ITGA1	http://www.genome.jp/kegg-bin/show_pathway?bta05165/bta:100138434%09red/bta:282488%09red/bta:282257%09red/bta:535951%09red
Longevity regulating pathway	KEGG PATHWAY	bta04211	2	90	0.0485037	0.160154	PPARGC1A|ADCY2	http://www.genome.jp/kegg-bin/show_pathway?bta04211/bta:510708%09red/bta:338446%09red
PD-L1 expression and PD-1 checkpoint pathway in cancer	KEGG PATHWAY	bta05235	2	93	0.0513596	0.165067	PPP3CA|IFNGR2	http://www.genome.jp/kegg-bin/show_pathway?bta05235/bta:286852%09red/bta:514889%09red
Rap1 signaling pathway	KEGG PATHWAY	bta04015	3	216	0.0518781	0.165067	RAPGEF5|ADCY2|PRKD2	http://www.genome.jp/kegg-bin/show_pathway?bta04015/bta:519566%09red/bta:510708%09red/bta:782793%09red
Aldosterone synthesis and secretion	KEGG PATHWAY	bta04925	2	96	0.0542744	0.169607	ADCY2|PRKD2	http://www.genome.jp/kegg-bin/show_pathway?bta04925/bta:510708%09red/bta:782793%09red
PI3K-Akt signaling pathway	KEGG PATHWAY	bta04151	4	373	0.0568797	0.174631	ITGA1|LAMA2|IFNAR1|ERBB4	http://www.genome.jp/kegg-bin/show_pathway?bta04151/bta:522419%09red/bta:100138434%09red/bta:282257%09red/bta:535951%09red
Parathyroid hormone synthesis, secretion and action	KEGG PATHWAY	bta04928	2	104	0.0623226	0.186021	MEF2C|ADCY2	http://www.genome.jp/kegg-bin/show_pathway?bta04928/bta:510708%09red/bta:512254%09red
Human T-cell leukemia virus 1 infection	KEGG PATHWAY	bta05166	3	234	0.0627156	0.186021	PPP3CA|ADCY2|STAT5B	http://www.genome.jp/kegg-bin/show_pathway?bta05166/bta:510708%09red/bta:286852%09red/bta:282376%09red
Thermogenesis	KEGG PATHWAY	bta04714	3	239	0.0658988	0.191125	UQCRC2|PPARGC1A|ADCY2	http://www.genome.jp/kegg-bin/show_pathway?bta04714/bta:282394%09red/bta:510708%09red/bta:338446%09red
HIF-1 signaling pathway	KEGG PATHWAY	bta04066	2	110	0.0686073	0.191125	PDHA1|IFNGR2	http://www.genome.jp/kegg-bin/show_pathway?bta04066/bta:407109%09red/bta:514889%09red
Hematopoietic cell lineage	KEGG PATHWAY	bta04640	2	110	0.0686073	0.191125	ITGA1|CD36	http://www.genome.jp/kegg-bin/show_pathway?bta04640/bta:281052%09red/bta:535951%09red
Leukocyte transendothelial migration	KEGG PATHWAY	bta04670	2	113	0.0718251	0.191125	ROCK2|CTNNA3	http://www.genome.jp/kegg-bin/show_pathway?bta04670/bta:282041%09red/bta:780777%09red
Toxoplasmosis	KEGG PATHWAY	bta05145	2	113	0.0718251	0.191125	LAMA2|IFNGR2	http://www.genome.jp/kegg-bin/show_pathway?bta05145/bta:100138434%09red/bta:514889%09red
Glutamatergic synapse	KEGG PATHWAY	bta04724	2	113	0.0718251	0.191125	PPP3CA|ADCY2	http://www.genome.jp/kegg-bin/show_pathway?bta04724/bta:510708%09red/bta:286852%09red
Herpes simplex virus 1 infection	KEGG PATHWAY	bta05168	4	405	0.0720815	0.191125	ZNF829|FAS|IFNAR1|IFNGR2	http://www.genome.jp/kegg-bin/show_pathway?bta05168/bta:282488%09red/bta:282257%09red/bta:790881%09red/bta:514889%09red
Chagas disease (American trypanosomiasis)	KEGG PATHWAY	bta05142	2	116	0.0750911	0.196134	FAS|IFNGR2	http://www.genome.jp/kegg-bin/show_pathway?bta05142/bta:282488%09red/bta:514889%09red
Thyroid hormone signaling pathway	KEGG PATHWAY	bta04919	2	118	0.0772945	0.19885	RCAN1|MYH6	http://www.genome.jp/kegg-bin/show_pathway?bta04919/bta:539640%09red/bta:100296004%09red
Oocyte meiosis	KEGG PATHWAY	bta04114	2	119	0.0784039	0.19885	PPP3CA|ADCY2	http://www.genome.jp/kegg-bin/show_pathway?bta04114/bta:510708%09red/bta:286852%09red
Other types of O-glycan biosynthesis	KEGG PATHWAY	bta00514	1	21	0.0808178	0.202045	OGT	http://www.genome.jp/kegg-bin/show_pathway?bta00514/bta:532053%09red
AMPK signaling pathway	KEGG PATHWAY	bta04152	2	123	0.0828911	0.204309	PPARGC1A|CD36	http://www.genome.jp/kegg-bin/show_pathway?bta04152/bta:281052%09red/bta:338446%09red
Histidine metabolism	KEGG PATHWAY	bta00340	1	23	0.0878357	0.213489	ALDH7A1	http://www.genome.jp/kegg-bin/show_pathway?bta00340/bta:507477%09red
Yersinia infection	KEGG PATHWAY	bta05135	2	131	0.0920932	0.220771	ACTR3|ROCK2	http://www.genome.jp/kegg-bin/show_pathway?bta05135/bta:282041%09red/bta:281597%09red
Ascorbate and aldarate metabolism	KEGG PATHWAY	bta00053	1	25	0.0948004	0.22419	ALDH7A1	http://www.genome.jp/kegg-bin/show_pathway?bta00053/bta:507477%09red
Insulin signaling pathway	KEGG PATHWAY	bta04910	2	137	0.0991813	0.231132	SORBS1|PPARGC1A	http://www.genome.jp/kegg-bin/show_pathway?bta04910/bta:504625%09red/bta:338446%09red
Estrogen signaling pathway	KEGG PATHWAY	bta04915	2	138	0.100377	0.231132	FKBP5|ADCY2	http://www.genome.jp/kegg-bin/show_pathway?bta04915/bta:510708%09red/bta:535704%09red
Butanoate metabolism	KEGG PATHWAY	bta00650	1	28	0.105149	0.238975	AACS	http://www.genome.jp/kegg-bin/show_pathway?bta00650/bta:505842%09red
Citrate cycle (TCA cycle)	KEGG PATHWAY	bta00020	1	30	0.111983	0.251243	PDHA1	http://www.genome.jp/kegg-bin/show_pathway?bta00020/bta:407109%09red
Starch and sucrose metabolism	KEGG PATHWAY	bta00500	1	32	0.118765	0.263086	GYG1	http://www.genome.jp/kegg-bin/show_pathway?bta00500/bta:280812%09red
Non-alcoholic fatty liver disease (NAFLD)	KEGG PATHWAY	bta04932	2	158	0.125089	0.273632	FAS|UQCRC2	http://www.genome.jp/kegg-bin/show_pathway?bta04932/bta:282488%09red/bta:282394%09red
beta-Alanine metabolism	KEGG PATHWAY	bta00410	1	36	0.132175	0.283339	ALDH7A1	http://www.genome.jp/kegg-bin/show_pathway?bta00410/bta:507477%09red
Hepatitis C	KEGG PATHWAY	bta05160	2	164	0.132765	0.283339	FAS|IFNAR1	http://www.genome.jp/kegg-bin/show_pathway?bta05160/bta:282488%09red/bta:282257%09red
Fatty acid degradation	KEGG PATHWAY	bta00071	1	42	0.151912	0.319443	ALDH7A1	http://www.genome.jp/kegg-bin/show_pathway?bta00071/bta:507477%09red
Bladder cancer	KEGG PATHWAY	bta05219	1	43	0.155158	0.319443	DAPK2	http://www.genome.jp/kegg-bin/show_pathway?bta05219/bta:529131%09red
Glycine, serine and threonine metabolism	KEGG PATHWAY	bta00260	1	43	0.155158	0.319443	ALDH7A1	http://www.genome.jp/kegg-bin/show_pathway?bta00260/bta:507477%09red
African trypanosomiasis	KEGG PATHWAY	bta05143	1	44	0.158392	0.322309	FAS	http://www.genome.jp/kegg-bin/show_pathway?bta05143/bta:282488%09red
Transcriptional misregulation in cancer	KEGG PATHWAY	bta05202	2	188	0.164433	0.325661	MEF2C|JMJD1C	http://www.genome.jp/kegg-bin/show_pathway?bta05202/bta:781067%09red/bta:512254%09red
Tryptophan metabolism	KEGG PATHWAY	bta00380	1	47	0.16802	0.325661	ALDH7A1	http://www.genome.jp/kegg-bin/show_pathway?bta00380/bta:507477%09red
Arginine and proline metabolism	KEGG PATHWAY	bta00330	1	48	0.171205	0.325661	ALDH7A1	http://www.genome.jp/kegg-bin/show_pathway?bta00330/bta:507477%09red
Notch signaling pathway	KEGG PATHWAY	bta04330	1	48	0.171205	0.325661	CTBP2	http://www.genome.jp/kegg-bin/show_pathway?bta04330/bta:281730%09red
Graft-versus-host disease	KEGG PATHWAY	bta05332	1	48	0.171205	0.325661	FAS	http://www.genome.jp/kegg-bin/show_pathway?bta05332/bta:282488%09red
Fat digestion and absorption	KEGG PATHWAY	bta04975	1	48	0.171205	0.325661	CD36	http://www.genome.jp/kegg-bin/show_pathway?bta04975/bta:281052%09red
Cholesterol metabolism	KEGG PATHWAY	bta04979	1	50	0.177538	0.327892	CD36	http://www.genome.jp/kegg-bin/show_pathway?bta04979/bta:281052%09red
Tuberculosis	KEGG PATHWAY	bta05152	2	198	0.177998	0.327892	PPP3CA|IFNGR2	http://www.genome.jp/kegg-bin/show_pathway?bta05152/bta:286852%09red/bta:514889%09red
Huntington disease	KEGG PATHWAY	bta05016	2	198	0.177998	0.327892	UQCRC2|PPARGC1A	http://www.genome.jp/kegg-bin/show_pathway?bta05016/bta:282394%09red/bta:338446%09red
Amyotrophic lateral sclerosis (ALS)	KEGG PATHWAY	bta05014	1	51	0.180687	0.329377	PPP3CA	http://www.genome.jp/kegg-bin/show_pathway?bta05014/bta:286852%09red
Fanconi anemia pathway	KEGG PATHWAY	bta03460	1	52	0.183824	0.331641	REV3L	http://www.genome.jp/kegg-bin/show_pathway?bta03460/bta:517422%09red
Ovarian steroidogenesis	KEGG PATHWAY	bta04913	1	54	0.190062	0.339188	ADCY2	http://www.genome.jp/kegg-bin/show_pathway?bta04913/bta:510708%09red
Allograft rejection	KEGG PATHWAY	bta05330	1	56	0.196253	0.339188	FAS	http://www.genome.jp/kegg-bin/show_pathway?bta05330/bta:282488%09red
Pyrimidine metabolism	KEGG PATHWAY	bta00240	1	56	0.196253	0.339188	TK2	http://www.genome.jp/kegg-bin/show_pathway?bta00240/bta:615457%09red
VEGF signaling pathway	KEGG PATHWAY	bta04370	1	58	0.202397	0.339188	PPP3CA	http://www.genome.jp/kegg-bin/show_pathway?bta04370/bta:286852%09red
Regulation of lipolysis in adipocytes	KEGG PATHWAY	bta04923	1	58	0.202397	0.339188	ADCY2	http://www.genome.jp/kegg-bin/show_pathway?bta04923/bta:510708%09red
Metabolic pathways	KEGG PATHWAY	bta01100	8	1468	0.203275	0.339188	PDHA1|ADCY2|LPIN1|UQCRC2|TK2|ALDH7A1|AACS|GYG1	http://www.genome.jp/kegg-bin/show_pathway?bta01100/bta:505842%09red/bta:510708%09red/bta:282394%09red/bta:407109%09red/bta:507477%09red/bta:615457%09red/bta:280812%09red/bta:537224%09red
Malaria	KEGG PATHWAY	bta05144	1	59	0.205451	0.339188	CD36	http://www.genome.jp/kegg-bin/show_pathway?bta05144/bta:281052%09red
Endometrial cancer	KEGG PATHWAY	bta05213	1	59	0.205451	0.339188	CTNNA3	http://www.genome.jp/kegg-bin/show_pathway?bta05213/bta:780777%09red
Type I diabetes mellitus	KEGG PATHWAY	bta04940	1	59	0.205451	0.339188	FAS	http://www.genome.jp/kegg-bin/show_pathway?bta04940/bta:282488%09red
Longevity regulating pathway - multiple species	KEGG PATHWAY	bta04213	1	62	0.214545	0.346188	ADCY2	http://www.genome.jp/kegg-bin/show_pathway?bta04213/bta:510708%09red
Epstein-Barr virus infection	KEGG PATHWAY	bta05169	2	228	0.219578	0.346188	FAS|IFNAR1	http://www.genome.jp/kegg-bin/show_pathway?bta05169/bta:282488%09red/bta:282257%09red
cAMP signaling pathway	KEGG PATHWAY	bta04024	2	228	0.219578	0.346188	ADCY2|ROCK2	http://www.genome.jp/kegg-bin/show_pathway?bta04024/bta:282041%09red/bta:510708%09red
Lysine degradation	KEGG PATHWAY	bta00310	1	64	0.22055	0.346188	ALDH7A1	http://www.genome.jp/kegg-bin/show_pathway?bta00310/bta:507477%09red
Central carbon metabolism in cancer	KEGG PATHWAY	bta05230	1	65	0.223536	0.346188	PDHA1	http://www.genome.jp/kegg-bin/show_pathway?bta05230/bta:407109%09red
Cortisol synthesis and secretion	KEGG PATHWAY	bta04927	1	65	0.223536	0.346188	ADCY2	http://www.genome.jp/kegg-bin/show_pathway?bta04927/bta:510708%09red
Acute myeloid leukemia	KEGG PATHWAY	bta05221	1	66	0.22651	0.346188	STAT5B	http://www.genome.jp/kegg-bin/show_pathway?bta05221/bta:282376%09red
Human immunodeficiency virus 1 infection	KEGG PATHWAY	bta05170	2	234	0.228004	0.346188	PPP3CA|FAS	http://www.genome.jp/kegg-bin/show_pathway?bta05170/bta:282488%09red/bta:286852%09red
Non-small cell lung cancer	KEGG PATHWAY	bta05223	1	67	0.229473	0.346188	STAT5B	http://www.genome.jp/kegg-bin/show_pathway?bta05223/bta:282376%09red
Amphetamine addiction	KEGG PATHWAY	bta05031	1	67	0.229473	0.346188	PPP3CA	http://www.genome.jp/kegg-bin/show_pathway?bta05031/bta:286852%09red
Inflammatory bowel disease (IBD)	KEGG PATHWAY	bta05321	1	69	0.235365	0.349059	IFNGR2	http://www.genome.jp/kegg-bin/show_pathway?bta05321/bta:514889%09red
Long-term potentiation	KEGG PATHWAY	bta04720	1	69	0.235365	0.349059	PPP3CA	http://www.genome.jp/kegg-bin/show_pathway?bta04720/bta:286852%09red
Autoimmune thyroid disease	KEGG PATHWAY	bta05320	1	71	0.241213	0.354223	FAS	http://www.genome.jp/kegg-bin/show_pathway?bta05320/bta:282488%09red
Renin secretion	KEGG PATHWAY	bta04924	1	72	0.24412	0.354223	PPP3CA	http://www.genome.jp/kegg-bin/show_pathway?bta04924/bta:286852%09red
Endocytosis	KEGG PATHWAY	bta04144	2	246	0.24492	0.354223	CAV1|WWP1	http://www.genome.jp/kegg-bin/show_pathway?bta04144/bta:281040%09red/bta:513789%09red
Thyroid hormone synthesis	KEGG PATHWAY	bta04918	1	74	0.249901	0.358465	ADCY2	http://www.genome.jp/kegg-bin/show_pathway?bta04918/bta:510708%09red
Leishmaniasis	KEGG PATHWAY	bta05140	1	76	0.255639	0.36078	IFNGR2	http://www.genome.jp/kegg-bin/show_pathway?bta05140/bta:514889%09red
Drug metabolism - other enzymes	KEGG PATHWAY	bta00983	1	76	0.255639	0.36078	TK2	http://www.genome.jp/kegg-bin/show_pathway?bta00983/bta:615457%09red
p53 signaling pathway	KEGG PATHWAY	bta04115	1	77	0.258491	0.361887	FAS	http://www.genome.jp/kegg-bin/show_pathway?bta04115/bta:282488%09red
RNA degradation	KEGG PATHWAY	bta03018	1	79	0.264163	0.366893	MTREX	http://www.genome.jp/kegg-bin/show_pathway?bta03018/bta:520256%09red
Bile secretion	KEGG PATHWAY	bta04976	1	83	0.275379	0.373576	ADCY2	http://www.genome.jp/kegg-bin/show_pathway?bta04976/bta:510708%09red
Prolactin signaling pathway	KEGG PATHWAY	bta04917	1	83	0.275379	0.373576	STAT5B	http://www.genome.jp/kegg-bin/show_pathway?bta04917/bta:282376%09red
Ribosome biogenesis in eukaryotes	KEGG PATHWAY	bta03008	1	83	0.275379	0.373576	WDR36	http://www.genome.jp/kegg-bin/show_pathway?bta03008/bta:514267%09red
Insulin secretion	KEGG PATHWAY	bta04911	1	85	0.280923	0.378166	ADCY2	http://www.genome.jp/kegg-bin/show_pathway?bta04911/bta:510708%09red
B cell receptor signaling pathway	KEGG PATHWAY	bta04662	1	86	0.28368	0.378961	PPP3CA	http://www.genome.jp/kegg-bin/show_pathway?bta04662/bta:286852%09red
Progesterone-mediated oocyte maturation	KEGG PATHWAY	bta04914	1	88	0.289161	0.383357	ADCY2	http://www.genome.jp/kegg-bin/show_pathway?bta04914/bta:510708%09red
Gap junction	KEGG PATHWAY	bta04540	1	90	0.294601	0.384442	ADCY2	http://www.genome.jp/kegg-bin/show_pathway?bta04540/bta:510708%09red
GABAergic synapse	KEGG PATHWAY	bta04727	1	90	0.294601	0.384442	ADCY2	http://www.genome.jp/kegg-bin/show_pathway?bta04727/bta:510708%09red
Morphine addiction	KEGG PATHWAY	bta05032	1	92	0.299999	0.384442	ADCY2	http://www.genome.jp/kegg-bin/show_pathway?bta05032/bta:510708%09red
GnRH signaling pathway	KEGG PATHWAY	bta04912	1	93	0.302683	0.384442	ADCY2	http://www.genome.jp/kegg-bin/show_pathway?bta04912/bta:510708%09red
Salivary secretion	KEGG PATHWAY	bta04970	1	93	0.302683	0.384442	ADCY2	http://www.genome.jp/kegg-bin/show_pathway?bta04970/bta:510708%09red
Small cell lung cancer	KEGG PATHWAY	bta05222	1	94	0.305356	0.384442	LAMA2	http://www.genome.jp/kegg-bin/show_pathway?bta05222/bta:100138434%09red
Endocrine resistance	KEGG PATHWAY	bta01522	1	94	0.305356	0.384442	ADCY2	http://www.genome.jp/kegg-bin/show_pathway?bta01522/bta:510708%09red
mRNA surveillance pathway	KEGG PATHWAY	bta03015	1	95	0.30802	0.385025	WDR33	http://www.genome.jp/kegg-bin/show_pathway?bta03015/bta:541270%09red
Pancreatic secretion	KEGG PATHWAY	bta04972	1	97	0.313317	0.388868	ADCY2	http://www.genome.jp/kegg-bin/show_pathway?bta04972/bta:510708%09red
Amoebiasis	KEGG PATHWAY	bta05146	1	100	0.321186	0.391627	LAMA2	http://www.genome.jp/kegg-bin/show_pathway?bta05146/bta:100138434%09red
Circadian entrainment	KEGG PATHWAY	bta04713	1	100	0.321186	0.391627	ADCY2	http://www.genome.jp/kegg-bin/show_pathway?bta04713/bta:510708%09red
Melanogenesis	KEGG PATHWAY	bta04916	1	102	0.326383	0.391627	ADCY2	http://www.genome.jp/kegg-bin/show_pathway?bta04916/bta:510708%09red
Glycerophospholipid metabolism	KEGG PATHWAY	bta00564	1	103	0.328967	0.391627	LPIN1	http://www.genome.jp/kegg-bin/show_pathway?bta00564/bta:537224%09red
Inflammatory mediator regulation of TRP channels	KEGG PATHWAY	bta04750	1	103	0.328967	0.391627	ADCY2	http://www.genome.jp/kegg-bin/show_pathway?bta04750/bta:510708%09red
AGE-RAGE signaling pathway in diabetic complications	KEGG PATHWAY	bta04933	1	103	0.328967	0.391627	STAT5B	http://www.genome.jp/kegg-bin/show_pathway?bta04933/bta:282376%09red
C-type lectin receptor signaling pathway	KEGG PATHWAY	bta04625	1	106	0.336659	0.398076	PPP3CA	http://www.genome.jp/kegg-bin/show_pathway?bta04625/bta:286852%09red
T cell receptor signaling pathway	KEGG PATHWAY	bta04660	1	107	0.339203	0.398393	PPP3CA	http://www.genome.jp/kegg-bin/show_pathway?bta04660/bta:286852%09red
Toll-like receptor signaling pathway	KEGG PATHWAY	bta04620	1	110	0.346779	0.404575	IFNAR1	http://www.genome.jp/kegg-bin/show_pathway?bta04620/bta:282257%09red
Carbon metabolism	KEGG PATHWAY	bta01200	1	113	0.354268	0.407875	PDHA1	http://www.genome.jp/kegg-bin/show_pathway?bta01200/bta:407109%09red
Protein digestion and absorption	KEGG PATHWAY	bta04974	1	113	0.354268	0.407875	SLC7A8	http://www.genome.jp/kegg-bin/show_pathway?bta04974/bta:536818%09red
Cholinergic synapse	KEGG PATHWAY	bta04725	1	114	0.356746	0.408043	ADCY2	http://www.genome.jp/kegg-bin/show_pathway?bta04725/bta:510708%09red
TNF signaling pathway	KEGG PATHWAY	bta04668	1	118	0.366563	0.416548	FAS	http://www.genome.jp/kegg-bin/show_pathway?bta04668/bta:282488%09red
Sphingolipid signaling pathway	KEGG PATHWAY	bta04071	1	120	0.371415	0.419339	ROCK2	http://www.genome.jp/kegg-bin/show_pathway?bta04071/bta:282041%09red
Relaxin signaling pathway	KEGG PATHWAY	bta04926	1	132	0.399765	0.445331	ADCY2	http://www.genome.jp/kegg-bin/show_pathway?bta04926/bta:510708%09red
Dopaminergic synapse	KEGG PATHWAY	bta04728	1	132	0.399765	0.445331	PPP3CA	http://www.genome.jp/kegg-bin/show_pathway?bta04728/bta:286852%09red
Autophagy - animal	KEGG PATHWAY	bta04140	1	133	0.40207	0.445331	DAPK2	http://www.genome.jp/kegg-bin/show_pathway?bta04140/bta:529131%09red
Purine metabolism	KEGG PATHWAY	bta00230	1	135	0.406653	0.447574	ADCY2	http://www.genome.jp/kegg-bin/show_pathway?bta00230/bta:510708%09red
Ubiquitin mediated proteolysis	KEGG PATHWAY	bta04120	1	140	0.417958	0.454302	WWP1	http://www.genome.jp/kegg-bin/show_pathway?bta04120/bta:513789%09red
Oxidative phosphorylation	KEGG PATHWAY	bta00190	1	140	0.417958	0.454302	UQCRC2	http://www.genome.jp/kegg-bin/show_pathway?bta00190/bta:282394%09red
Apoptosis	KEGG PATHWAY	bta04210	1	142	0.42242	0.456318	FAS	http://www.genome.jp/kegg-bin/show_pathway?bta04210/bta:282488%09red
Parkinson disease	KEGG PATHWAY	bta05012	1	150	0.439932	0.467745	UQCRC2	http://www.genome.jp/kegg-bin/show_pathway?bta05012/bta:282394%09red
Hippo signaling pathway	KEGG PATHWAY	bta04390	1	151	0.442083	0.467745	CTNNA3	http://www.genome.jp/kegg-bin/show_pathway?bta04390/bta:780777%09red
Retrograde endocannabinoid signaling	KEGG PATHWAY	bta04723	1	152	0.444227	0.467745	ADCY2	http://www.genome.jp/kegg-bin/show_pathway?bta04723/bta:510708%09red
Phospholipase D signaling pathway	KEGG PATHWAY	bta04072	1	152	0.444227	0.467745	ADCY2	http://www.genome.jp/kegg-bin/show_pathway?bta04072/bta:510708%09red
Gastric cancer	KEGG PATHWAY	bta05226	1	153	0.446362	0.467745	CTNNA3	http://www.genome.jp/kegg-bin/show_pathway?bta05226/bta:780777%09red
Cushing syndrome	KEGG PATHWAY	bta04934	1	156	0.452719	0.471583	ADCY2	http://www.genome.jp/kegg-bin/show_pathway?bta04934/bta:510708%09red
Protein processing in endoplasmic reticulum	KEGG PATHWAY	bta04141	1	165	0.47136	0.487315	NFE2L2	http://www.genome.jp/kegg-bin/show_pathway?bta04141/bta:497024%09red
Cellular senescence	KEGG PATHWAY	bta04218	1	166	0.473392	0.487315	PPP3CA	http://www.genome.jp/kegg-bin/show_pathway?bta04218/bta:286852%09red
Phagosome	KEGG PATHWAY	bta04145	1	170	0.481443	0.492705	CD36	http://www.genome.jp/kegg-bin/show_pathway?bta04145/bta:281052%09red
Hepatocellular carcinoma	KEGG PATHWAY	bta05225	1	174	0.489372	0.497907	NFE2L2	http://www.genome.jp/kegg-bin/show_pathway?bta05225/bta:497024%09red
NOD-like receptor signaling pathway	KEGG PATHWAY	bta04621	1	181	0.502959	0.508774	IFNAR1	http://www.genome.jp/kegg-bin/show_pathway?bta04621/bta:282257%09red
Viral carcinogenesis	KEGG PATHWAY	bta05203	1	241	0.605651	0.60717	STAT5B	http://www.genome.jp/kegg-bin/show_pathway?bta05203/bta:282376%09red
Ras signaling pathway	KEGG PATHWAY	bta04014	1	242	0.60717	0.60717	RAPGEF5	http://www.genome.jp/kegg-bin/show_pathway?bta04014/bta:519566%09red
